# Supplementary material for: Matrix viscoelasticity promotes liver cancer progression in the pre-cirrhotic liver
Source: Nature. 2024 Jan 31;626(7999):635–42. doi: 10.1038/s41586-023-06991-9 (PMC10866704; doi:10.1038/s41586-023-06991-9)
Supplement: Supplementary file 4 — Source Data Fig. 1 [file 41586_2023_6991_MOESM4_ESM.xlsx]

## Sheet: Fig 1b
Fig 1b		Healthy	MASH	T2DM	MASH/T2DM		one-way ANOVA with Tukey tests
		0.937971	2.36177	7.40638	9.01679			p-value
		0.927184	2.45757	6.01119	7.826		Healthy vs T2DM	0.0001
		1.13484	2.68066	4.07175	5.73899		MASH vs T2DM	0.0049
		0.998598	2.90785	4.71257	4.70303		MASH vs MASH/T2DM	0.0002
		0.989887	2.67171		4.82089		Healthy vs T2DM	0.0358	unpaired t test
			2.12044

## Sheet: Fig 1d
Fig 1d		Healthy	MASH	T2DM	MASH/T2DM		one-way ANOVA with Tukey tests
		2.476	1.137	2.383	2.974			p-value
		2.288	2.749	3.368	3.243		Healthy vs MASH	0.9994
		2.245	2.329	2.79	3.599		Healthy vs T2DM	0.2855
		1.973	2.181	4.2	2.5		MASH vs T2DM	0.0992
			1.906		4.78		MASH vs MASH/T2DM	0.1247
			3.506

## Sheet: Fig 1e
Fig 1e		Healthy				MASH				T2DM				MASH/T2DM
		µm	extend	retract		µm	extend	retract		µm	extend	retract		µm	extend	retract
		2.43	0.248	0.0512		3.029		2.98		2.98	2.77	2.83563		3.029	2.77	2.75
		2.41	0.213	0.0395		3.025		2.9		2.96	2.7	2.28903		3.025	2.71	2.37
		2.4	0.177	0.0261		3.02		2.82		2.94	2.62	2.17628		3.02	2.66	2.13
		2.38	0.146	0.0248		3.014	2.96	2.76		2.92	2.55	2.01867		3.014	2.62	1.91
		2.37	0.118	0.0181		3.007		2.69		2.9	2.48	1.91136		3.007	2.56	1.79
		2.35	0.0906	0.0206		3	2.89	2.63		2.89	2.41	1.85813		3	2.51	1.6
		2.34	0.0554	0.0143		2.99		2.57		2.87	2.34	1.76297		2.99	2.47	1.48
		2.32	0.0315	0.0135		2.98	2.83	2.51		2.85	2.28	1.6695		2.98	2.41	1.31
		2.31	0.0135	0.00889		2.97		2.45		2.83	2.22	1.58315		2.97	2.38	1.23
		2.29	0.0173	0.0093		2.97		2.38		2.81	2.16	1.4989		2.97	2.33	1.14
		2.27	0.0114	0.00176		2.96	2.77	2.32		2.79	2.1	1.40584		2.96	2.29	1.01
		2.26	0.0139	-0.00495		2.95		2.27		2.77	2.05	1.28428		2.95	2.25	0.927
		2.24	0.00805	-0.0246		2.94	2.7	2.22		2.75	1.97	1.20422		2.94	2.21	0.881
		2.23	0.0131	-0.0326		2.93	2.63	2.16		2.73	1.91	1.12667		2.93	2.17	0.797
		2.21	0.016	-0.0347		2.92		2.11		2.71	1.86	1.05206		2.92	2.13	0.699
		2.2	0.0106	-0.0406		2.91	2.56	2.06		2.7	1.8	1.01308		2.91	2.09	0.639
		2.18	0.00553	-0.0477		2.9		2.01		2.68	1.74	0.935952		2.9	2.05	0.597
		2.17	0.0101	-0.0557		2.89	2.48	1.95		2.66	1.7	0.865113		2.89	2.01	0.533
		2.15	0.011	-0.0674		2.88	2.42	1.91		2.64	1.66	0.807267		2.88	1.97	0.475
		2.14	0.0114	-0.0678		2.87		1.86		2.62	1.62	0.778344		2.87	1.93	0.412
		2.12	0.00386	-0.067		2.86	2.35	1.81		2.6	1.57	0.722176		2.86	1.89	0.376
		2.11	0.00511	-0.0791		2.86		1.77		2.58	1.51	0.663911		2.86	1.85	0.307
		2.09	0.00721	-0.0854		2.85		1.72		2.56	1.46	0.612772		2.85	1.8	0.237
		2.08	0.0093	-0.0946		2.84	2.29	1.67		2.54	1.42	0.55828		2.84	1.77	0.18
		2.06	0.0093	-0.0934		2.83	2.23	1.63		2.52	1.37	0.510076		2.83	1.73	0.149
		2.05	0.0093	-0.101		2.82		1.59		2.51	1.33	0.48786		2.82	1.7	0.11
		2.03	0.00176	-0.114		2.81	2.17	1.53		2.49	1.28	0.431272		2.81	1.66	0.0685
		2.02	0.0106	-0.112		2.8		1.49		2.47	1.23	0.398996		2.8	1.61	0.0352
		2	0.0122	-0.105		2.79	2.1	1.44		2.45	1.19	0.35666		2.79	1.58	0.0193
		1.99	0.00302	-0.116		2.78	2.03	1.41		2.43	1.15	0.310551		2.78	1.55	0.00733
		1.97	0.00595	-0.116		2.77		1.36		2.41	1.1	0.282467		2.77	1.52	-6.34e-05
		1.96	0.0093	-0.108		2.76	1.97	1.32		2.39	1.06	0.258155		2.76	1.48	-0.00632
		1.94	0.00595	-0.0884		2.75		1.28		2.37	1.02	0.238873		2.75	1.45	-0.0112
		1.93	0.0148	-0.0573		2.74	1.91	1.24		2.36	0.979	0.222106		2.74	1.41	-0.0161
		1.91	0.000922	-0.0649		2.73		1.2		2.34	0.941	0.177674		2.73	1.38	-0.0306
		1.9	0.0101	-0.0699		2.72		1.16		2.32	0.91	0.145817		2.72	1.35	-0.0359
		1.88	0.0093	-0.0599		2.71	1.79	1.12		2.3	0.865	0.114799		2.71	1.31	-0.0412
		1.87	0.0122	-0.062		2.7		1.09		2.28	0.834	0.087133		2.7	1.28	-0.0461
		1.85	0.0152	-0.0586		2.69	1.73	1.05		2.26	0.816	0.061564		2.69	1.24	-0.053
		1.84	0.00889	-0.0569		2.68		1.02		2.24	0.783	0.055277		2.68	1.21	-0.0546
		1.82	0.00302	-0.0586		2.67	1.68	0.983		2.22	0.749	0.02845		2.67	1.18	-0.0548
		1.81	0.0135	-0.0611		2.66	1.62	0.946		2.2	0.723	-0.01221		2.66	1.14	-0.0556
		1.79	0.0122	-0.0632		2.65		0.912		2.19	0.696	-0.02646		2.65	1.11	-0.0576
		1.78	0.00595	-0.0599		2.64	1.57	0.879		2.17	0.674	-0.04071		2.64	1.09	-0.058
		1.76	0.00511	-0.0674		2.63	1.51	0.847		2.15	0.647	-0.06167		2.63	1.06	-0.058
		1.75	0.00637	-0.0594		2.61	1.45	0.809		2.13	0.617	-0.0797		2.61	1.04	-0.0581
		1.73	0.00637	-0.0674		2.6		0.778		2.11	0.59	-0.0776		2.6	1.01	-0.0584
		1.72	0.0118	-0.0603		2.59	1.41	0.739		2.09	0.561	-0.08431		2.59	0.985	-0.0585
		1.7	0.0122	-0.0573		2.58		0.716		2.07	0.525	-0.09143		2.58	0.961	-0.0589
		1.69	0.0164	-0.0594		2.57	1.36	0.688		2.05	0.507	-0.09353		2.57	0.941	-0.059
		1.67	0.00511	-0.0657		2.56	1.32	0.658		2.04	0.473	-0.0994		2.56	0.907	-0.0591
		1.66	0.00805	-0.0636		2.55		0.627		2.02	0.438	-0.10988		2.55	0.889	-0.0592
		1.64	0.00553	-0.0607		2.54	1.27	0.596		2	0.422	-0.10359		2.54	0.858	-0.0592
		1.63	0.00637	-0.0603		2.53		0.572		1.98	0.395	-0.1082		2.53	0.839	-0.0593
		1.61	0.00679	-0.0557		2.52	1.22	0.546		1.96	0.365	-0.10988		2.52	0.807	-0.0595
		1.6	0.00721	-0.049		2.51	1.17	0.506		1.94	0.343	-0.11533		2.51	0.784	-0.0595
		1.58	0.00511	-0.062		2.5		0.476		1.92	0.309	-0.11323		2.5	0.761	-0.0603
		1.57	0.00386	-0.0603		2.49	1.12	0.454		1.91	0.29	-0.10862		2.49	0.739	-0.0605
		1.55	0.00889	-0.0628		2.48		0.421		1.89	0.277	-0.11365		2.48	0.705	-0.0605
		1.54	0.0101	-0.0624		2.47	1.06	0.4		1.87	0.254	-0.11239		2.47	0.687	-0.0606
		1.52	0.00637	-0.0678		2.46	1.02	0.372		1.85	0.245	-0.1258		2.46	0.668	-0.0613
		1.51	0.00595	-0.0607		2.45		0.343		1.83	0.219	-0.11868		2.45	0.641	-0.0615
		1.49	0.00553	-0.0573		2.44	0.976	0.33		1.81	0.197	-0.117		2.44	0.621	-0.0616
		1.48	0.00176	-0.0573		2.42	0.923	0.31		1.79	0.183	-0.11616		2.42	0.612	-0.0618
		1.46	0.00386	-0.0607		2.41	0.876	0.29		1.78	0.171	-0.09982		2.41	0.591	-0.062
		1.45	0.000502	-0.067		2.4		0.265		1.76	0.163	-0.10652		2.4	0.577	-0.062
		1.43	0.00134	-0.0624		2.39	0.83	0.248		1.74	0.148	-0.10401		2.39	0.551	-0.062
		1.42	0.00721	-0.0615		2.38		0.222		1.72	0.14	-0.11071		2.38	0.535	-0.0621
		1.4	0.00721	-0.0632		2.37	0.783	0.204		1.7	0.134	-0.12287		2.37	0.525	-0.0621
		1.39	0.00679	-0.0636		2.36	0.732	0.185		1.68	0.113	-0.12287		2.36	0.515	-0.0624
		1.37	0.00595	-0.0649		2.35		0.167		1.66	0.109	-0.12958		2.35	0.501	-0.0627
		1.36	0.00763	-0.064		2.34	0.686	0.147		1.64	0.108	-0.13251		2.34	0.48	-0.0629
		1.34	0.00972	-0.0607		2.33		0.127		1.63	0.111	-0.13712		2.33	0.458	-0.0631
		1.33	0.00972	-0.0628		2.32	0.644	0.106		1.61	0.108	-0.14802		2.32	0.447	-0.0632
		1.31	0.00889	-0.0611		2.31	0.606	0.0853		1.59	0.105	-0.13796		2.31	0.429	-0.0633
		1.29	0.000922	-0.0607		2.29	0.565	0.0698		1.57	0.105	-0.14089		2.29	0.406	-0.0633
		1.28	0.00679	-0.0557		2.28		0.0572		1.55	0.0943	-0.14509		2.28	0.397	-0.0637
		1.26	0.00386	-0.0628		2.27	0.518	0.0459		1.53	0.0968	-0.13125		2.27	0.379	-0.0637
		1.25	0.00469	-0.0649		2.26	0.475	0.0307		1.51	0.0972	-0.1279		2.26	0.355	-0.0639
		1.23	0.00889	-0.064		2.25		0.0131		1.5	0.0838	-0.13293		2.25	0.349	-0.064
		1.22	0.0106	-0.0565		2.24	0.446	-0.00159		1.48	0.0808	-0.1367		2.24	0.339	-0.064
		1.2	0.00763	-0.0653		2.23		0.0009		1.46	0.0729	-0.14131		2.23	0.333	-0.0645
		1.19	0.00134	-0.0661		2.22	0.409	-0.0197		1.44	0.0691	-0.14341		2.22	0.313	-0.0649
		1.17	0.00847	-0.0594		2.21	0.36	-0.0369		1.42	0.0645	-0.13628		2.21	0.295	-0.065
		1.16	0.00721	-0.0624		2.19	0.322	-0.039		1.4	0.0595	-0.13293		2.19	0.295	-0.0651
		1.14	0.0135	-0.0674		2.18		-0.0449		1.38	0.0578	-0.13712		2.18	0.284	-0.0651
		1.13	0.00763	-0.0557		2.17	0.285	-0.0533		1.36	0.0507	-0.13545		2.17	0.267	-0.0651
		1.11	0.00553	-0.0632		2.16	0.246	-0.0596		1.35	0.0549	-0.1258		2.16	0.256	-0.0659
		1.1	0.00679	-0.062		2.15		-0.058		1.33	0.054	-0.12203		2.15	0.241	-0.066
		1.08	0.00721	-0.0573		2.14	0.222	-0.0651		1.31	0.0519	-0.11407		2.14	0.23	-0.0662
		1.07	0.00847	-0.062		2.13		-0.0731		1.29	0.0486	-0.11784		2.13	0.228	-0.0662
		1.05	0.00553	-0.0628		2.12	0.203	-0.0761		1.27	0.0536	-0.1191		2.12	0.22	-0.0663
		1.04	0.00595	-0.0666		2.1	0.185	-0.0748		1.25	0.0586	-0.11197		2.1	0.216	-0.0663
		1.02	0.00972	-0.064		2.09	0.169	-0.0799		1.23	0.0494	-0.10443		2.09	0.207	-0.0663
		1.01	0.00847	-0.0649		2.08		-0.0636		1.22	0.0469	-0.1103		2.08	0.196	-0.0665
		0.994	0.00637	-0.0573		2.07	0.157	-0.0598		1.2	0.0452	-0.11071		2.07	0.195	-0.0667
		0.979	0.00553	-0.0657		2.06	0.141	-0.0603		1.18	0.0419	-0.11155		2.06	0.189	-0.0667
		0.964	0.0101	-0.059		2.05		-0.0612		1.16	0.0435	-0.11994		2.05	0.18	-0.0668
		0.949	0.0118	-0.0557		2.04	0.119	-0.0658		1.14	0.0389	-0.12455		2.04	0.167	-0.0668
		0.934	0.0122	-0.0603		2.02	0.093	-0.0612		1.12	0.0498	-0.12706		2.02	0.158	-0.0669
		0.919	0.011	-0.059		2.01	0.0746	-0.0629		1.1	0.0477	-0.1279		2.01	0.154	-0.0669
		0.904	0.011	-0.0607		2		-0.0562		1.09	0.041	-0.1279		2	0.162	-0.0671
		0.889	0.00972	-0.062		1.99	0.0645	-0.0621		1.07	0.0377	-0.12622		1.99	0.154	-0.0671
		0.874	0.00763	-0.062		1.98		-0.0647		1.05	0.0448	-0.13461		1.98	0.147	-0.0675
		0.859	0.00721	-0.0603		1.97	0.0615	-0.0618		1.03	0.0385	-0.12916		1.97	0.148	-0.0676
		0.844	0.00972	-0.0615		1.96	0.0463	-0.0635		1.01	0.0444	-0.1279		1.96	0.135	-0.0678
		0.829	0.00763	-0.0611		1.94	0.0488	-0.0589		0.992	0.0427	-0.13167		1.94	0.139	-0.0682
		0.814	0.0093	-0.064		1.93		-0.061		0.974	0.0444	-0.13628		1.93	0.136	-0.0684
		0.799	0.0106	-0.0653		1.92	0.037	-0.056		0.955	0.0385	-0.13712		1.92	0.127	-0.0685
		0.785	0.00637	-0.0603		1.91	0.032	-0.059		0.936	0.0381	-0.13545		1.91	0.124	-0.0686
		0.77	0.00847	-0.0586		1.9		-0.0632		0.918	0.0398	-0.13586		1.9	0.126	-0.0686
		0.755	0.00805	-0.0624		1.89	0.0265	-0.0628		0.899	0.0335	-0.13586		1.89	0.121	-0.0686
		0.74	0.00637	-0.0645		1.87		-0.0662		0.881	0.0373	-0.13503		1.87	0.123	-0.0688
		0.725	0.00427	-0.0624		1.86	0.0214	-0.0624		0.862	0.0364	-0.13042		1.86	0.119	-0.0688
		0.71	0.00218	-0.0611		1.85		-0.0579		0.844	0.0414	-0.14048		1.85	0.113	-0.0688
		0.695	0.00511	-0.0611		1.84	0.0159	-0.0617		0.825	0.0393	-0.13796		1.84	0.111	-0.0689
		0.68	0.0114	-0.062		1.83	0.0263	-0.0646		0.806	0.0414	-0.13754		1.83	0.103	-0.0689
		0.665	0.00805	-0.0624		1.81	0.0213	-0.0571		0.788	0.041	-0.13503		1.81	0.106	-0.069
		0.65	0.0106	-0.0565		1.8		-0.0647		0.769	0.0339	-0.12036		1.8	0.11	-0.0697
		0.635	0.0101	-0.0594		1.79	0.025	-0.0706		0.751	0.041	-0.11784		1.79	0.103	-0.0699
		0.62	0.00595	-0.0691		1.78	0.0212	-0.0631		0.732	0.0448	-0.11784		1.78	0.0916	-0.07
		0.605	0.0093	-0.0678		1.77		-0.066		0.713	0.041	-0.12077		1.77	0.096	-0.0702
		0.59	0.0101	-0.0632		1.76	0.0182	-0.0665		0.695	0.0352	-0.11574		1.76	0.1	-0.0703
		0.575	0.00344	-0.0674		1.74	0.0207	-0.0657		0.676	0.0385	-0.12245		1.74	0.0947	-0.0703
		0.561	0.00847	-0.0632		1.73	0.0102	-0.0544		0.658	0.0335	-0.11491		1.73	0.0887	-0.0706
		0.546	0.0118	-0.0586		1.72		-0.0532		0.639	0.0326	-0.11658		1.72	0.0813	-0.0707
		0.531	0.00344	-0.0661		1.71	0.0135	-0.0641		0.621	0.0305	-0.12203		1.71	0.0849	-0.0707
		0.516	0.00721	-0.0611		1.7	0.0126	-0.0599		0.602	0.0318	-0.11658		1.7	0.0801	-0.071
		0.501	0.0093	-0.062		1.68	0.0176	-0.0583		0.584	0.0423	-0.12161		1.68	0.0811	-0.071
		0.486	0.0122	-0.067		1.67		-0.057		0.565	0.0331	-0.12622		1.67	0.0813	-0.0711
		0.471	0.00889	-0.0586		1.66	0.0184	-0.0629		0.547	0.0393	-0.12497		1.66	0.0769	-0.0712
		0.456	0.00302	-0.0666		1.65	0.00493	-0.0655		0.528	0.0419	-0.1258		1.65	0.078	-0.0713
		0.442	0.00972	-0.0657		1.64		-0.0626		0.51	0.0339	-0.12329		1.64	0.0731	-0.0714
		0.427	0.00763	-0.0586		1.62	0.00824	-0.0655		0.491	0.0373	-0.1279		1.62	0.0717	-0.0719
		0.412	0.00511	-0.0607		1.61	0.00946	-0.061		0.473	0.0414	-0.12413		1.61	0.071	-0.072
		0.397	0.00386	-0.0586		1.6	0.00565	-0.0551		0.454	0.0373	-0.12958		1.6	0.0662	-0.0722
		0.382	0.00469	-0.0653		1.59		-0.0673		0.436	0.0381	-0.12958		1.59	0.0714	-0.0723
		0.367	0.00637	-0.0578		1.57	0.0102	-0.0627		0.417	0.0347	-0.13125		1.57	0.0633	-0.0725
		0.352	0.00595	-0.0599		1.56		-0.0623		0.399	0.036	-0.12413		1.56	0.0647	-0.073
		0.338	0.00553	-0.0582		1.55	0.0093	-0.0582		0.38	0.0314	-0.12203		1.55	0.0641	-0.0732
		0.323	0.00595	-0.0657		1.54		-0.0578		0.362	0.0272	-0.13125		1.54	0.0572	-0.0735
		0.308	0.00721	-0.0645		1.53	0.00838	-0.0561		0.343	0.0264	-0.11616		1.53	0.0624	-0.0741
		0.293	0.00511	-0.0611		1.51		-0.0579		0.325	0.0301	-0.12329		1.51	0.063	-0.0742
		0.278	0.00511	-0.0645		1.5		-0.0617		0.306	0.0289	-0.11784		1.5	0.0578	-0.0743
		0.263	0.00386	-0.0599		1.49		-0.0579		0.288	0.0259	-0.11868		1.49	0.0526	-0.0743
		0.249	0.00386	-0.062		1.48	0.0117	-0.0596		0.269	0.0331	-0.11616		1.48	0.0532	-0.0743
		0.234	0.00889	-0.0578		1.46		-0.0563		0.251	0.0314	-0.12077		1.46	0.0496	-0.0745
		0.219	0.00553	-0.0548		1.45	0.0124	-0.0563		0.233	0.0339	-0.11323		1.45	0.0503	-0.0745
		0.204	0.00763	-0.0578		1.44	0.0128	-0.0626		0.214	0.0289	-0.12497		1.44	0.0538	-0.0746
		0.189	0.00763	-0.0649		1.43		-0.0581		0.196	0.0276	-0.11616		1.43	0.0519	-0.0746
		0.175	0.0122	-0.0586		1.42	0.0107	-0.0656		0.177	0.031	-0.11281		1.42	0.0433	-0.0747
		0.16	0.00302	-0.0557		1.4	0.00643	-0.056		0.159	0.0364	-0.117		1.4	0.0381	-0.0748
		0.145	0.00134	-0.0565		1.39	0.0118	-0.0586		0.14	0.0385	-0.11868		1.39	0.04	-0.075
		0.13	0.00595	-0.0649		1.38		-0.0607		0.122	0.0305	-0.11868		1.38	0.0523	-0.0752
		0.116	0.00344	-0.0611		1.37		-0.0624		0.104	0.0331	-0.10191		1.37	0.0467	-0.0753
		0.101	0.0026	-0.0615		1.35		-0.0624		0.0853	0.0305	-0.09562		1.35	0.0473	-0.0757
		0.0861	0.00302	-0.0603		1.34		-0.0595		0.0669	0.0272	-0.09688		1.34	0.0408	-0.0758
		0.0714	0.00553	-0.0603		1.33		-0.0629		0.0486	0.031	-0.09898		1.33	0.0469	-0.0758
		0.0567	0.00595	-0.0586		1.32		-0.0604		0.0302	0.0343	-0.10946		1.32	0.0383	-0.0758
		0.0419	0.00847	-0.0586		1.3		-0.0592		0.0119	0.0305	-0.0994		1.3	0.0423	-0.0759
		0.0272	0.00595	-0.0599		1.29		-0.0559		-0.00652	0.0289	-0.10359		1.29	0.0362	-0.076
		0.0125	0.00679	-0.062		1.28		-0.0605		-0.0248	0.0339	-0.10568		1.28	0.041	-0.076
						1.26		-0.0601		-0.0432	0.028	-0.10233		1.26	0.0358	-0.0763
						1.25		-0.0589		-0.0615				1.25	0.0368	-0.0766
						1.24		-0.0568		-0.0798				1.24	0.0345	-0.0767
						1.23		-0.0569		-0.098				1.23	0.0368	-0.0769
						1.21		-0.067		-0.116				1.21	0.037	-0.0771
						1.2		-0.0641						1.2	0.0322	-0.0772
						1.19		-0.0603						1.19	0.0374	-0.0773
						1.18		-0.0574						1.18	0.0309	-0.0774
						1.16		-0.0533						1.16	0.0316	-0.0776
						1.15	0.00497	-0.0596						1.15	0.0284	-0.0777
						1.14		-0.0621						1.14	0.024	-0.0779
						1.12	0.00615	-0.0626						1.12	0.0372	-0.0783
						1.11		-0.058						1.11	0.0324	-0.0786
						1.1		-0.0672						1.1	0.0313	-0.0787
						1.09		-0.066						1.09	0.0223	-0.0787
						1.07		-0.0623						1.07	0.0263	-0.0788
						1.06		-0.0678						1.06	0.0303	-0.0789
						1.05		-0.0623						1.05	0.0213	-0.0792
						1.03		-0.0624						1.03	0.0202	-0.0795
						1.02		-0.0637						1.02	0.033	-0.0796
						1.01		-0.0603						1.01	0.0299	-0.0798
						1		-0.0662						1	0.0296	-0.08
						0.98	0.00165	-0.0684						0.98	0.0244	-0.0801
						0.97	0.00873	-0.0621						0.97	0.0246	-0.0802
						0.96		-0.0621						0.96	0.0298	-0.0802
						0.94		-0.0634						0.94	0.0259	-0.0804
						0.93		-0.0614						0.93	0.0177	-0.0807
						0.92		-0.061						0.92	0.02	-0.0811
						0.9		-0.0656						0.9	0.0256	-0.0811
						0.89		-0.0669						0.89	0.0133	-0.0812
						0.88		-0.0703						0.88	0.024	-0.0812
						0.87		-0.0603						0.87	0.0233	-0.0813
						0.85		-0.0645						0.85	0.0164	-0.0817
						0.84		-0.0696						0.84	0.0191	-0.0817
						0.83		-0.0629						0.83	0.0252	-0.0818
						0.81		-0.0671						0.81	0.0196	-0.0819
						0.8		-0.0596						0.8	0.0214	-0.0819
						0.79		-0.0617						0.79	0.0133	-0.0821
						0.77		-0.0626						0.77	0.0206	-0.0822
						0.76		-0.0639						0.76	0.0212	-0.0822
						0.75		-0.0677						0.75	0.0172	-0.0824
						0.73		-0.0677						0.73	0.0221	-0.0824
						0.72		-0.0627						0.72	0.00886	-0.0825
						0.71		-0.0632						0.71	0.0204	-0.0826
						0.69		-0.0645						0.69	0.0101	-0.0827
						0.68		-0.0586						0.68	0.0128	-0.083
						0.67		-0.0658						0.67	0.0122	-0.0832
						0.65		-0.0692						0.65	0.0149	-0.0833
						0.64		-0.068						0.64	0.0185	-0.0836
						0.63		-0.0625						0.63	0.0153	-0.0836
						0.61		-0.0672						0.61	0.00633	-0.084
						0.6		-0.066						0.6	0.017	-0.084
						0.59		-0.0693						0.59	0.0143	-0.0841
						0.57		-0.0614						0.57	0.0162	-0.0842
						0.56		-0.0753						0.56	0.0164	-0.0842
						0.54		-0.0665						0.54	0.0166	-0.0843
						0.53		-0.067						0.53	0.016	-0.0844
						0.52		-0.0666						0.52	0.00987	-0.0845
						0.5		-0.067						0.5	0.0139	-0.0846
						0.49		-0.0708						0.49	0.00945	-0.0847
						0.48		-0.0633						0.48	0.0113	-0.0849
						0.46	-0.00635	-0.0663						0.46	0.0208	-0.0849
						0.45		-0.0659						0.45	0.0138	-0.0852
						0.44		-0.0705						0.44	0.00399	-0.0852
						0.42		-0.0639						0.42	0.0117	-0.0854
						0.41		-0.0622						0.41	0.0145	-0.0854
						0.39		-0.0677						0.39	0.0109	-0.0854
						0.38		-0.0711						0.38	0.00776	-0.0855
						0.37		-0.0657						0.37	0.00922	-0.0855
						0.35		-0.0653						0.35	0.0111	-0.0855
						0.34		-0.0662						0.34	0.0046	-0.0858
						0.33		-0.067						0.33	0.00397	-0.0859
						0.31		-0.0725						0.31	0.00837	-0.086
						0.3		-0.0663						0.3	0.00984	-0.0861
						0.28		-0.0625						0.28	0.0046	-0.0864
						0.27		-0.0546						0.27	0.00816	-0.0753
						0.26		-0.0584						0.26	0.000818	-0.0757
						0.24		-0.053						0.24	0.00396	-0.0758
						0.23		-0.0572						0.23	0.01	-0.0758
						0.21		-0.0564						0.21	0.00773	-0.0758
						0.2		-0.0611						0.2	0.01	-0.0759
						0.19		-0.0556						0.19	0.000176	-0.076
						0.17		-0.062						0.17	0.0171	-0.076
						0.16		-0.0549						0.16	0.0102	-0.0763
						0.14		-0.0537						0.14	0.00708	-0.0766
						0.13		-0.0621						0.13	-0.000255	-0.0767
						0.12		-0.0613						0.12	0.00582	-0.0769
						0.1		-0.0605						0.1	0.00728	-0.0771
						0.09		-0.0521						0.09	0.00204	-0.0772
						0.07		-0.0568						0.07	0.0077	-0.0773
						0.06		-0.0501						0.06	0.0079	-0.0774
						0.05		-0.0568						0.05	0.0014	-0.0776
						0.03		-0.0569						0.03	0.00538	-0.0777
						0.02		-0.0615						0.02	0.00224	-0.0779
						0	0.000899	-0.0573						0	0.00244	-0.0783
															0.00684	-0.0786
															0.00747	-0.0787
															0.000546	-0.0787
															0.00453	-0.0788
															0.00138	-0.0789
															-0.00303	-0.0792
															0.00598	-0.0795
															0.00116	-0.0796
															-0.0045	-0.0798
															0.00325	-0.08
															-0.00158	-0.0801
															0.00198	-0.0802
															0.000931	-0.0802
															-0.00138	-0.0804
															0.000923	-0.0807
															0.00406	-0.0811
															-0.00244	-0.0811
															-0.000136	-0.0812
															-0.00119	-0.0812
															0.00195	-0.0813
															-0.000777	-0.0817
															-0.000153	-0.0817
															0.00131	-0.0818
															-0.00184	-0.0819
															-0.00457	-0.0819
															-0.000589	-0.0821
															-0.00416	-0.0822
															-0.00437	-0.0822
															0.000865	-0.0824
															-0.0027	-0.0824
															-0.00208	-0.0825
															-0.00439	-0.0826
															-0.00544	-0.0827
															-0.00105	-0.083
															-0.000841	-0.0832
															0.00272	-0.0833
															-0.00127	-0.0836
															-0.0061	-0.0836
															-0.000863	-0.084
															0.000179	-0.084
															-0.000455	-0.0841
															-0.00319	-0.0842
															0.00331	-0.0842
															-0.00236	-0.0843
															0.0033	-0.0844
															0.000146	-0.0845
															-0.00175	-0.0846
															-0.00741	-0.0847
															-8.15e-05	-0.0849
															-0.00323	-0.0849
															-0.00764	-0.0852
															0.00724	-0.0852
															-0.00514	-0.0854
															0.00345	-0.0854
															-0.00305	-0.0854
															-0.00746	-0.0855
															-0.000972	-0.0855
															0.00426	-0.0855
															-0.000566	-0.0858
															0.00592	-0.0859
															-0.00435	-0.086
															-0.00751	-0.0861
															-0.00143	-0.0864
															0.00799	-0.0639
															-0.00103	-0.0662
															-0.00208	-0.0605
															-0.00607	-0.0712
															-0.0021	-0.0667
															0.00397	-0.064
															-0.00421	-0.0671
															-0.00317	-0.0707
															0.00206	-0.0663
															-0.00319	-0.0685
															-0.00089	-0.0633
															-0.00279	-0.0618
															-0.00175	-0.0645
															0.00642	-0.0668
															0.00117	-0.059
															0.000114	-0.058
															-0.00555	-0.0665
															-0.00158	-0.0676
															0.000297	-0.0581
															-0.00621	-0.0629
															-0.00517	-0.0556
															-0.00204	-0.0595
															0.00571	-0.0585
															-0.00667	-0.0637
															0.000239	-0.0651
															0.00505	-0.062
															0.00734	-0.0605
															0.00671	-0.0615
															0.00146	-0.0584
															0.00375	-0.0606
															-0.00569	-0.0592
															0.00415	-0.0589
															-0.00194	-0.0621
															0.00413	-0.058
															0.00307	-0.0591
															0.00494	-0.0576
															0.00347	-0.062

## Sheet: Fig 1f
Fig 1f		Healthy	MASH	T2DM	MASH/T2DM		one-way ANOVA with Tukey tests
		1.05653	1.6956	5.5172	5.3518			p-value
		1.25805	1.4155	3.65231	4.511		Healthy vs T2DM	0.0007
		1.09537	1.5927	3.54621	5.87058		MASH vs T2DM	0.0037
		1.14271	1.54175	3.117	3.7265		MASH vs MASH/T2DM	0.0002
			2.34911		3.156		Healthy vs MASH	0.0123	unpaired t test
			2.31886

## Sheet: Fig 1h
Fig 1h		Healthy	MASH	T2DM	MASH/T2DM		one-way ANOVA with Tukey tests
		313	446	556	314			p-value
		272	417	449	632		Healthy vs MASH	0.9366
		485	493	619	558		MASH vs T2DM	0.9151
		376	316	300	636		MASH vs MASH/T2DM	0.9794
					203
					372

## Sheet: Fig 1i
Fig 1i		Healthy	MASH	T2DM	MASH/T2DM		one-way ANOVA with Tukey tests
		0.209338	0.222736	0.226679	0.269007			p-value
		0.192641	0.178355	0.238816	0.260011		Healthy vs MASH	0.9807
		0.233641	0.231	0.272852	0.278874		MASH vs T2DM	0.0443
		0.217632	0.200408	0.250285	0.228556		MASH vs MASH/T2DM	0.005
					0.268262
					0.25355

## Sheet: Fig 1j
Fig 1j		Time (s)	Healthy	MASH	T2DM	MASH/T2DM
		0.502137	1	1	1	1
		0.536805	0.991	0.993	0.99	0.941
		0.574037	0.984	0.984	0.978	0.921
		0.613465	0.976	0.973	0.968	0.917
		0.655824	0.964	0.968	0.958	0.918
		0.70099	0.956	0.957	0.949	0.94
		0.74933	0.944	0.948	0.939	0.936
		0.800965	0.939	0.94	0.929	0.913
		0.856385	0.924	0.933	0.918	0.895
		0.915467	0.922	0.925	0.894	0.885
		0.978822	0.91	0.917	0.874	0.871
		1.04633	0.902	0.91	0.858	0.84
		1.11871	0.893	0.902	0.845	0.791
		1.19586	0.886	0.894	0.835	0.735
		1.2785	0.879	0.887	0.824	0.689
		1.36664	0.869	0.879	0.814	0.663
		1.461	0.863	0.872	0.804	0.649
		1.56195	0.856	0.864	0.795	0.637
		1.66986	0.85	0.857	0.784	0.638
		1.78522	0.838	0.85	0.773	0.64
		1.90851	0.831	0.843	0.763	0.626
		2.04047	0.823	0.837	0.752	0.597
		2.18146	0.815	0.829	0.742	0.584
		2.33222	0.807	0.823	0.733	0.579
		2.49335	0.799	0.815	0.724	0.585
		2.66571	0.792	0.807	0.715	0.576
		2.84979	0.784	0.799	0.707	0.561
		3.04669	0.779	0.791	0.699	0.557
		3.25739	0.772	0.784	0.692	0.555
		3.48248	0.767	0.778	0.684	0.543
		3.72321	0.761	0.771	0.675	0.533
		3.98053	0.755	0.765	0.666	0.537
		4.25568	0.751	0.76	0.658	0.531
		4.54987	0.748	0.753	0.651	0.509
		4.86432	0.745	0.745	0.645	0.516
		5.2005	0.74	0.737	0.64	0.516
		5.56	0.732	0.727	0.634	0.49
		5.94428	0.725	0.719	0.629	0.511
		6.35529	0.716	0.71	0.619	0.481
		6.79462	0.704	0.701	0.609	0.497
		7.26434	0.693	0.691	0.598	0.478
		7.76654	0.686	0.681	0.589	0.476
		8.30328	0.681	0.674	0.582	0.473
		8.87738	0.675	0.666	0.575	0.471
		9.49103	0.666	0.658	0.565	0.46
		10.1472	0.658	0.654	0.554	0.455
		10.8487	0.648	0.65	0.542	0.457
		11.5987	0.64	0.649	0.534	0.448
		12.4005	0.635	0.646	0.528	0.446
		13.2579	0.633	0.638	0.515	0.44
		14.1744	0.627	0.629	0.5	0.435
		15.1544	0.62	0.617	0.487	0.432
		16.202	0.611	0.61	0.476	0.428
		17.3222	0.605	0.605	0.463	0.422
		18.5198	0.606	0.593	0.45	0.419
		19.8001	0.608	0.583	0.436	0.415
		21.1691	0.594	0.583	0.423	0.41
		22.6326	0.584	0.577	0.418	0.407
		24.1974	0.576	0.573	0.421	0.402
		25.8705	0.57	0.56	0.425	0.398
		27.6591	0.56	0.556	0.431	0.395
		29.5717	0.558	0.555	0.436	0.39
		31.6162	0.556	0.545	0.432	0.387
		33.8022	0.551	0.54	0.425	0.383
		36.1392	0.535	0.537	0.426	0.379
		38.6379	0.536	0.532	0.426	0.376
		41.3094	0.533	0.514	0.426	0.372
		44.1655	0.518	0.505	0.418	0.368
		47.2192	0.518	0.515	0.408	0.364
		50.4838	0.512	0.512	0.397	0.361
		53.9743	0.519	0.505	0.389	0.357
		57.7061	0.505	0.514	0.383	0.354
		61.696	0.494	0.49	0.358	0.35
		65.9619	0.502	0.491	0.346	0.346
		70.5225	0.469	0.481	0.344	0.343
		75.3986	0.461	0.477	0.347	0.34
		80.6119	0.457	0.474	0.327	0.336
		86.1854	0.443	0.472	0.302	0.333
		92.1443	0.446	0.459	0.303	0.329
		98.5154	0.438	0.457	0.294	0.325
		105.327	0.432	0.466	0.293	0.322

## Sheet: Fig 1k
Fig 1k		Healthy	MASH	T2DM	MASH/T2DM		one-way ANOVA with Tukey tests
		61.696	65.962	44.1655	14.1744			p-value
		80.6118	61.6962	27.6591	25.8705		Healthy vs MASH	0.8536
		80.6118	57.7063	15.1543	18.5197		MASH vs T2DM	0.0218
		38.6379	46.1391	18.5199	38.6378		MASH vs MASH/T2DM	0.0191
					36.1393
					37.7062

## Sheet: Fig 1m
Fig 1m		Chow	FFD	HiAD+Vehicle	HiAD+PM	HiAD+ALT			one-way ANOVA with Tukey tests
		1.18607	1.15097	3.14054	0.879694	0.784913				p-value
		0.813931	0.747492	1.52963	0.487784	0.726241			Chow vs HiAD+Vehicle	<0.0001
		0.916031	1.51145	1.5039	1.16556	0.806175			FFD vs HiAD+Vehicle	0.0059
		1.09924	1.74046	1.69466	0.698568	1.2387			HiAD+Vehicle vs HiAD+PM	<0.0001
		0.961832	1.32824	1.74046	1.24428	0.934781			HiAD+Vehicle vs HiAD+PM	<0.0001
		1.00763	1.23664	2.29008
		1.05343	1.41985	1.96947
		0.961832		2.19847
				1.60305

## Sheet: Fig 1n
Fig 1n		Chow	FFD	HiAD+Vehicle	HiAD+PM	HiAD+ALT			one-way ANOVA with Tukey tests
		782	562	679	1382	737				p-value
		992	294	235	356	528			Chow vs HiAD+Vehicle	0.9993
		460	131	731	1700	945			FFD vs HiAD+Vehicle	0.8732
		348	2500	495	1600	973			HiAD+Vehicle vs HiAD+PM	0.6215
		783	1200	212	180	520			HiAD+Vehicle vs HiAD+ALT	0.9999
		487	1356	214	1600	826
		1152	229	1880	538	285
		219	559	251	507	213

[truncated: 5 more sheets: Fig 1p, Fig 1q, Fig 1r, Fig 1s, Fig 1t]
