# Supplementary material for: Matrix viscoelasticity promotes liver cancer progression in the pre-cirrhotic liver
Source: Nature. 2024 Jan 31;626(7999):635–42. doi: 10.1038/s41586-023-06991-9 (PMC10866704; doi:10.1038/s41586-023-06991-9)
Supplement: Supplementary file 5 — Source Data Fig. 2 [file 41586_2023_6991_MOESM5_ESM.xlsx]

## Sheet: Fig 2c
Fig 2c		Chow +Control	FFD +Control	HiAD +Control	Chow +Mutant	FFD +Mutant	HiAD +Mutant					one-way ANOVA with Tukey tests
		0	0	0	5	6	15					p-value
		0	0	0	1	7	26				Chow+Mutant vs FFD +Mutant	0.9235
		0	0	0	2	1	12				Chow+Mutant vs HiAD +Mutant	<0.0001
		0	0	0	2	3	26				HiAD+Mutant vs FFD +Mutant	0.0001
		0	0	0	6	4	22

## Sheet: Fig 2f
Fig 2f	Weeks	Chow	FFD	HiAD+Vehicle	HiAD+PM	HiAD+ALT
	8	1
	8	1
	8	1
	8	1
	8	1
	8	1
	8	1
	2
	2
	8
	8
	8
	8
	8
	8
	8
	3		1
	8		1
	8		1
	8		1
	8		1
	8		1
	8		1
	2			1
	2			1
	3			1
	5			1
	8			1
	8			1
	8			1
	8			1
	8			1
	8			1
	8			1
	8				1
	8				1
	8				1
	8				1	1
	8				1	1
	8				1	1
	8				1	1
	8					1
	8					1
	8					1

## Sheet: Fig 2g
Fig 2g		Chow	FFD	HiAD+Vehicle	HiAD+PM	HiAD+ALT		one-way ANOVA with Tukey tests
		8.13451	8.16807	36.9234	9.20019	12.2659			p-value
		3	11.1631	42.8963	12.9538	3.19855		Chow vs HiAD+Vehicle	<0.0001
		6.1441	10.0373	39.3271	15.301	7.49778		FFD vs HiAD+Vehicle	<0.0001
		5.34013	7.44722	61.8835	3.88436	4.1556		HiAD+Vehicle vs HiAD+PM	<0.0001
		14.0515	17.4904	34.6557	12.2707	7.20135		HiAD+Vehicle vs HiAD+PM	<0.0001
		2	7.23616	28.367	1.20742	4.07683
		10	9.15023		18.0024	15.8968
		14.7782	15.8263

## Sheet: Fig 2i
Fig 2i		Control+AAV8-GFP	Control +AAV8-AGER1	Mutant+AAV8-GFP	Mutant+AAV8-AGER1		one-way ANOVA with Tukey tests	p value
		1.18216	2.01763	0.526014	1.64967		Control+AAV8-GFP vs Control +AAV8-AGER1	0.0012
		1.32485	1.74899	1.33687	1.9143		Mutant+AAV8-GFP vs mutant+AAV8-AGER1	0.0041
		0.548857	1.58372	1.03846	2.39478
		0.837057	2.31585	1.25108	1.77405
		1.10707	2.01938	1.4941	1.99546

## Sheet: Fig 2j
Fig 2j		Control vector +AAV8-GFP	Control vector +AAV8-AGER1	Mutant β-catenin +AAV8-GFP	Mutant β-catenin +AAV8-AGER1
		1.08998	0.305314	1.10579	0.388101			one-way ANOVA with Tukey tests	p value
		1.43705	0.169295	0.629559	0.249791			Control+AAV8-GFP vs Control +AAV8-AGER1	0.0003
		1.08998	0.404529	0.664995	0.211261			Mutant+AAV8-GFP vs mutant+AAV8-AGER1	0.0138
		0.588162	0.242451	0.72858	0.411756
		0.794814	0.431852	0.680891	0.309961

## Sheet: Fig 2k
Fig 2k		Control vector +AAV8-GFP	Control vector +AAV8-AGER1	Mutant β-catenin +AAV8-GFP	Mutant β-catenin +AAV8-AGER1
		217	334	244	409			one-way ANOVA with Tukey tests	p value
		242	338	291	315			Control+AAV8-GFP vs Control +AAV8-AGER1	0.999
		399	319	217	328			Mutant+AAV8-GFP vs mutant+AAV8-AGER1	0.2009
		390	285	242	357
		367	366	399	390

## Sheet: Fig 2l
Fig 2l		Control vector +AAV8-GFP	Control vector +AAV8-AGER1	Mutant β-catenin +AAV8-GFP	Mutant β-catenin +AAV8-AGER1
		0.24928	0.154984	0.241364	0.165471			one-way ANOVA with Tukey tests	p value
		0.202439	0.181272	0.23368	0.185013			Control+AAV8-GFP vs Control +AAV8-AGER1	0.0239
		0.246718	0.21467	0.204566	0.204352			Mutant+AAV8-GFP vs mutant+AAV8-AGER1	0.0235
		0.221952	0.173296	0.206823	0.172509
		0.221385	0.210693	0.208626	0.160305

## Sheet: Fig 2m
Fig 2m		Control vector +AAV8-GFP	Control vector +AAV8-AGER1	Mutant β-catenin +AAV8-GFP	Mutant β-catenin +AAV8-AGER1
		33	53	24.1974	41.3093			one-way ANOVA with Tukey tests	p value
		36	62	29.5717	61.6959			Control+AAV8-GFP vs Control +AAV8-AGER1	0.0002
		11.5987	51	11.5987	50.4839			Mutant+AAV8-GFP vs mutant+AAV8-AGER1	0.0005
		15.1543	71	15.1543	44.1656
		21	46	24.1975	56

## Sheet: Fig 2n
Fig 2n		Control vector +AAV8-GFP	Control vector +AAV8-AGER1	Mutant β-catenin +AAV8-GFP	Mutant β-catenin +AAV8-AGER1
		6.59935	3.39905	45.9137	9.6556				one-way ANOVA with Tukey tests	p value
		8.72916	4.00831	24.8117	4.98128				Control+AAV8-GFP vs Control +AAV8-AGER1	0.9971
		3.10812	3.52647	39.5784	5.53841				Mutant+AAV8-GFP vs mutant+AAV8-AGER1	<0.0001
		5.14596	6.87598	42.1833	8.5611
		6.31525	8.97676	48.2529	6.72603
