# Supplementary material for: Matrix viscoelasticity promotes liver cancer progression in the pre-cirrhotic liver
Source: Nature. 2024 Jan 31;626(7999):635–42. doi: 10.1038/s41586-023-06991-9 (PMC10866704; doi:10.1038/s41586-023-06991-9)
Supplement: Supplementary file 6 — Source Data Fig. 3 [file 41586_2023_6991_MOESM6_ESM.xlsx]

## Sheet: Fig 3a
Fig 3a		Chow	FFD	HiAD+Vehicle	HiAD+PM	HiAD+ALT		One-way ANOVA with Tukey's multiple comparisons test
		6.228	10.9947	29.821	13.8196	12.6507			p value
		6.4686	13.0959	41.7966	28.913	19.2434		Chow vs HiAD+Vehicle	<0.0001
		2.72337	7.51512	24.1969	12.5587	21.8554		HiAD+Vehicle vs HiAD+PM	0.0172
		3.23164	6.38074	30.4684	19.3478	11.1742		HiAD+Vehicle vs HiAD+ALT-711	0.0094
		2.41451	6.22986	21.0996	11.8903	17.8154
		4.72857	9.57443	38.7484
				23.8694
				21.9328
				22.4222
				21.8632

## Sheet: Fig 3b
Fig 3b		Fiber length			Fiber angle			Wilcoxon’s rank sum test
		Chow	HiAD		Chow	HiAD			p value
		22.382	94.6253		0.59681	0.84876			<0.0001
		115.181	35.03		0.7639	1.1017
		41.1612	90.4016		0.8814	1.1691
		93.795	62.2833		0.92405	1.302
		32.8171	33.1976		1.1691	1.332
		39.5295	96.5025		1.302	1.332
		22.6419	26.8158		1.302	1.332
		107	30.3124		1.302	1.3972
		63.2486	45.7986		1.4502	1.548
		31.4763	32.8698		1.5074	1.548
		81.4849	29.2056		1.5482	1.6847
		79.3767	25.9371		1.6523	1.6847
		105.246	26.327		1.7357	1.685
		55.4799	94.3437		1.7899	1.7357
		48.3733	32.1752		1.8779	1.909
		327.802	24.2628		2.0096	2.1211
		64.6457	29.2049		2.1211	2.2026
		70.6434	38.5057		2.3373	2.2457
		34.5946	51.1523		2.3859	2.5448
		35.861	34.0243		2.663	2.6026
		24.3884	58.0192		2.663	2.7263
		63.0494	26.0288		2.8624	2.8624
		47.213	26.1862		2.8624	3.0128
		23.7285	25.3689		2.8986	3.013
		143.548	33.4033		3.0128	3.0941
		42.9446	55.3767		3.0941	3.1798
		88.51	24.6253		3.2155	3.2397
		90.842	25.5285		3.3665	3.27
		26.5703	25.5148		3.3665	3.2705
		31.6294	57.1095		3.4336	3.302
		112.849	25.2584		3.4336	3.366
		55.9131	25.7826		3.4336	3.3665
		85.8241	33.3882		3.4422	3.4336
		47.1531	41.6695		3.5035	3.576
		26.6606	95.4701		3.8141	3.691
		32.4943	31.7882		3.9259	3.6914
		30.6142	22.0932		3.9452	3.6914
		22.0918	35.9231		3.9452	3.772
		57.7022	67.7633		3.9909	3.814
		67.4557	44.5611		3.9909	3.8141
		40.7591	42.0464		4.1849	3.8785
		344.293	26.8837		4.1849	3.945
		27.914	48.7639		4.2054	3.945
		39.8457	22.1387		4.2364	3.9452
		32.5001	24.9148		4.2364	3.9909
		38.1158	51.9616		4.2892	4.1596
		25.5971	34.6957		4.3729	4.1704
		57.4322	43.8608		4.3987	4.2364
		22.5084	55.6633		4.514	4.2364
		25.1516	59.2098		4.5378	4.2364
		42.5713	35.0408		4.5438	4.2588
		43.5785	26.6108		4.5739	4.3987
		216.586	27.8887		4.6355	4.514
		63.3107	30.7081		4.6859	4.574
		22.3928	33.3232		4.6859	4.635
		37.24	33.0358		4.7636	4.635
		42.5251	26.5552		4.844	4.7636
		81.0228	27.4555		5.0425	4.7636
		24.1184	30.0092		5.2282	4.8304
		88.3367	29.9197		5.3145	4.97
		80.8135	24.6946		5.5275	5.0796
		29.0143	22.9401		5.5275	5.102
		22.6188	22.2816		5.7106	5.29
		152.494	66.6579		5.8774	5.315
		26.0844	23.6607		5.9743	5.3558
		51.8057	24.626		6.009	5.3558
		21.7596	27.9414		6.009	5.3767
		47.013	73.5862		6.3402	5.3767
		28.5161	29.2771		6.3402	5.5993
		30.5522	65.9186		6.3402	5.711
		155.078	186.059		6.6325	5.711
		59.8661	43.7944		7.125	5.8395
		24.0296	135.339		7.125	5.9061
		118.581	70.5611		7.3058	5.9469
		24.4318	25.2837		7.3524	6.009
		47.7033	44.608		7.8533	6.3402
		22.099	22.6268		7.9435	6.3402
		51.1133	27.9862		8.1909	6.5198
		24.8245	31.1767		8.2024	6.52
		37.0126	25.6288		8.2672	6.5819
		163.389	31.9557		8.2759	6.6544
		53.4489	55.098		8.3659	6.9112
		30.4641	26.7046		8.427	6.981
		134.805	31.3666		8.5087	7.125
		48.5119	23.3271		8.5308	7.125
		34.7903	80.8423		8.7462	7.3524
		33.4871	25.5343		8.8807	7.5946
		62.7887	61.5859		8.9306	7.5946
		44.5142	38.7302		8.9566	7.595
		139.989	28.8995		8.9726	7.6961
		29.4201	71.3278		9.1302	7.8533
		90.0045	144.667		9.1302	7.8533
		67.4933	28.5241		9.1623	7.9072
		61.7931	30.3565		9.3236	7.943
		24.8707	28.2569		9.4623	7.9435
		27.6223	29.0973		9.8658	8.0845
		28.5486	22.0874		9.9262	8.13
		92.2644	23.0101		10.081	8.1301
		38.5057	30.8503		10.533	8.1301
		131.231	74.6692		10.713	8.2463
		77.0591	38.7071		10.905	8.2759
		52.0483	38.8768		11.07	8.3659
		25.3581	29.8208		11.31	8.3659
		32.7579	41.0212		11.31	8.455
		159.439	35.2805		11.31	8.5308
		66.1345	23.3661		11.944	8.5308
		23.4433	33.8734		12.095	8.5308
		35.6899	26.8678		12.693	8.616
		21.9604	32.5355		12.804	8.616
		29.1623	24.5408		13.092	8.653
		71.1906	23.5321		13.57	8.6641
		146.71	55.8864		14.036	8.881
		22.9221	43.037		14.036	8.973
		25.9321	23.4585		14.036	9.09
		22.265	32.0207		14.421	9.09
		124.032	25.1711		14.511	9.162
		58.2466	25.2765		14.574	9.1623
		101.362	66.0637		14.574	9.1805
		22.0051	40.1504		15.642	9.246
		24.9242	83.6437		15.751	9.462
		34.4769	37.4675		16.144	9.4623
		35.1614	41.1807		16.189	9.4623
		54.9897	32.2871		16.22	9.4623
		67.7936	22.6831		16.821	9.4623
		22.7192	23.9747		17.103	9.6375
		74.0194	38.492		17.136	9.728
		50.3234	22.5358		18.004	9.752
		34.565	23.7372		18.435	9.782
		67.9323	31.8272		18.435	9.782
		36.4256	22.2354		18.65	9.782
		80.0337	32.6914		18.687	9.7824
		77.745	34.4741		18.947	9.8658
		54.5579	26.9804		19.537	9.9262
		65.7785	55.6936		19.537	9.9506
		37.0408	41.5807		19.747	10.01
		30.9326	39.4811		19.799	10.08
		22.491	81.4849		19.898	10.081
		22.6296	40.3764		20.136	10.12
		58.9961	95.9033		20.186	10.12
		32.3622	22.9091		20.695	10.125
		147.324	78.6908		21.318	10.3
		28.3999	41.6782		21.371	10.408
		31.8864	53.067		21.801	10.54
		24.7292	23.5668		21.991	10.62
		42.759	23.7841		22.054	10.68
		57.2553	25.4426		22.166	10.84
		76.5176	64.7028		22.834	10.92
		63.2595	24.3603		22.834	10.923
		116.141	24.8433		22.989	11.31
		37.1397	26.6938		23.199	11.42
		26.4035	31.1095		23.499	11.482
		194.196	32.6756		24.341	11.535
		26.7443	23.2224		24.692	11.535
		40.3901	41.7013		24.905	11.634
		70.4297	32.3564		25.346	11.725
		46.13	34.6055		25.71	11.889
		214.571	35.7628		25.769	11.976
		193.315	72.691		25.821	11.976
		73.9833	28.5219		25.89	11.976
		26.3869	38.609		25.94	11.997
		45.0687	27.2078		25.974	12.14
		48.1292	25.4426		26.03	12.24
		134.039	29.6453		26.33	12.339
		44.6434	89.7879		26.565	12.529
		45.8492	39.3764		26.565	12.68
		44.3496	30.6431		26.565	12.875
		164.977	27.5234		26.565	12.99
		134.66	86.6761		26.57	12.995
		36.9736	35.0574		26.57	12.995
		118.921	22.2001		26.57	12.995
		50.0815	37.8559		26.75	13.046
		23.182	26.1884		27.35	13.09
		25.2678	35.1433		27.408	13.134
		27.5862	38.5729		27.41	13.241
		35.8545	38.6154		27.41	13.241
		23.4448	31.1435		27.47	13.349
		39.2782	36.8292		27.55	13.431
		22.8	71.4051		27.62	13.45
		87.1671	21.9921		27.76	13.57
		139.859	27.0468		27.979	13.627
		155.93	39.7706		27.98	13.71
		28.1154	22.3105		28.07	13.736
		37.9541	160.14		28.07	13.736
		42.1446	23.3372		28.07	14.036
		159.641	26.6562		28.07	14.036
		29.4309	38.757		28.072	14.036
		22.073	35.4401		28.3	14.036
		68.7734	31.9788		28.301	14.036
		24.9494	24.4361		28.443	14.036
		38.0407	24.4967		28.496	14.38
		51.1458	26.5321		28.5	14.421
		162.385	38.5599		28.74	14.421
		53.8367	23.0968		28.74	14.47
		42.5561	22.7105		28.81	14.657
		24.2166	30.9218		28.811	14.74
		48.0166	24.9314		28.86	14.74
		35.5765	27.0829		29.05	14.826
		28.3183	63.741		29.2	14.83
		60.0437	52.919		29.249	14.931
		31.6416	34.5109		29.28	14.973
		74.4671	24.3177		29.32	15.02
		26.4201	36.5975		29.36	15.068
		25.7516	62.8335		29.49	15.255
		40.562	27.3956		29.54	15.26
		73.8101	70.0939		29.65	15.32
		28.371	21.969		29.74	15.42
		133.801	41.3648		29.74	15.46
		55.0525	69.6549		29.74	15.52
		24.3126	40.3981		29.982	15.568
		67.7727	27.6338		30.07	15.709
		42.0616	29.0829		30.36	15.78
		81.8748	69.9055		30.38	15.945
		23.1639	37.1967		30.479	15.945
		35.6141	21.8889		30.55	15.95
		177.518	34.3867		30.58	15.95
		32.0272	35.3787		30.651	16.16
		28.7291	27.4519		30.651	16.19
		74.0267	21.8759		30.96	16.44
		87.9901	29.3876		30.96	16.46
		50.1443	28.2764		30.964	16.46
		56.5326	21.7178		30.964	16.5
		32.5716	39.5028		30.964	16.699
		51.4584	35.1015		30.964	16.858
		24.8	57.0625		31.1	17.021
		36.0913	23.6534		31.218	17.103
		26.945	33.3882		31.329	17.103
		41.1446	29.2518		31.37	17.24
		25.1761	26.8938		31.373	17.354
		34.7715	39.2291		31.43	17.354
		51.1797	38.1902		31.608	17.418
		28.236	57.9687		31.608	17.475
		31.3449	23.8152		31.7	17.526
		49.1899	44.725		31.701	17.526
		33.8849	33.6394		31.78	17.676
		103.362	21.9936		31.93	17.78
		29.4757	76.9363		31.938	17.78
		70.7524	25.6469		32.005	17.808
		22.2123	38.3649		32.01	17.835
		32.9153	50.2584		32.01	17.879
		85.7519	21.7654		32.01	17.97
		152.667	25.0556		32.47	18.06
		40.7092	29.9522		32.47	18.43
		48.9971	35.6228		32.471	18.43
		81.0734	29.5327		32.52	18.43
		30.4085	25.8916		32.62	18.435
		25.4065	23.0975		32.66	18.435
		30.1724	59.5939		32.74	18.435
		25.0115	72.1574		32.8	18.435
		104.437	25.3328		32.83	18.73
		116.964	59.7903		32.83	18.886
		57.4661	24.7018		32.85	18.92
		23.6195	34.9296		32.91	18.97
		31.5846	21.6694		32.97	19.134
		94.9358	48.4029		33.06	19.23
		43.4716	31.5579		33.23	19.486
		46.6354	77.0374		33.27	19.537
		42.8796	48.0614		33.32	19.54
		22.408	53.5666		33.69	19.56
		93.4124	23.1675		33.69	19.573
		45.1611	37.7028		33.69	19.65
		37.5144	55.9499		33.69	19.65
		41.7641	25.9025		33.69	19.92
		40.4818	26.1133		33.94	19.983
		61.666	60.9123		34.03	20.03
		171.814	52.1233		34.046	20.095
		25.0592	29.0446		34.077	20.225
		28.9508	31.2958		34.16	20.266
		58.7051	45.7957		34.16	20.27
		21.9076	38.4523		34.287	20.28
		66.5994	112.257		34.33	20.283
		30.6381	30.0338		34.46	20.283
		49.8599	34.7932		34.461	20.353
		24.0202	34.5824		34.51	20.38
		70.5661	26.5999		34.55	20.556
		62.1685	34.2358		34.592	20.726
		55.2178	37.1512		34.6	20.746
		160.118	33.856		34.7	20.77
		91.4052	27.1775		34.7	20.925
		69.7293	51.6035		34.89	21.04
		81.7376	23.2578		34.99	21.04
		28.8966	99.4844		35.13	21.161
		113.217	25.1545		35.218	21.251
		35.8213	33.0019		35.31	21.32
		114.784	42.2291		35.42	21.371
		81.8098	27.5847		35.43	21.45
		26.5494	41.2327		35.54	21.45
		36.9289	66.0904		35.676	21.501
		22.1625	23.1885		35.71	21.54
		43.7344	75.4923		35.75	21.6
		56.8568	27.2374		36.03	21.8
		37.4184	34.391		36.16	21.8
		65.458	39.9764		36.21	21.8
		24.0498	22.6932		36.254	21.801
		32.4221	32.9795		36.33	21.801
		75.1313	34.2957		36.53	21.93
		61.4581	45.912		36.53	22.036
		72.792	29.5226		36.63	22.036
		27.5053	47.8614		36.82	22.04
		83.0372	35.4841		36.87	22.166
		29.2836	24.5184		36.87	22.249
		126.762	34.051		36.87	22.38
		27.4663	22.1076		37.15	22.457
		23.6274	123.614		37.3	22.574
		148.941	23.0506		37.954	22.62
		41.341	44.9864		37.999	22.71
		30.6958	22.3704		38.125	22.75
		57.2337	32.6293		38.48	22.932
		32.2568	25.0289		38.52	22.989
		132.834	38.0963		38.66	23.025
		69.6383	29.5681		38.66	23.276
		103.037	36.357		38.74	23.318
		32.1088	23.3589		38.8	23.385
		53.1616	104.993		38.811	23.459
		32.207	40.375		38.83	23.499
		52.5847	30.5514		38.884	23.55
		144.162	62.5967		38.904	23.552
		84.539	31.6958		38.99	23.81
		25.5689	44.4268		39.07	23.839
		113.448	31.8561		39.144	23.962
		41.1186	56.9218		39.17	23.962
		22.1538	22.2788		39.19	23.962
		22.5069	33.5521		39.19	24.034
		127.837	38.4804		39.417	24.1
		42.1446	25.4317		39.56	24.146
		27.7443	66.6305		39.806	24.146
		48.9083	23.0693		39.81	24.15
		31.3998	26.9053		39.936	24.3
		46.3112	37.6877		39.987	24.305
		40.3988	31.1204		40.06	24.44
		114.249	22.3098		40.18	24.444
		23.8498	50.1545		40.24	24.567
		29.7529	22.5199		40.31	24.62
		35.5058	70.9488		40.486	24.78
		78.0626	29.9601		40.52	24.78
		34.6264	31.163		40.6	24.963
		81.1384	30.1103		40.6	25.017
		40.0883	23.0325		40.815	25.017
		46.3019	25.4339		40.83	25.084
		97.0151	25.7949		40.89	25.11
		25.8563	31.2106		40.96	25.233
		30.0352	41.1092		40.97	25.278
		24.491	38.409		41.009	25.346
		21.8708	84.9433		41.19	25.41
		30.1601	22.0528		41.496	25.514
		131.909	31.5998		41.63	25.56
		25.3328	23.213		41.63	25.641
		25.6837	36.157		41.82	25.641
		73.1169	47.1661		41.88	25.71
		201.85	112.979		41.88	25.821
		36.4408	30.2922		42.06	25.821
		35.9311	45.7048		42.09	26.003
		37.0942	49.2585		42.11	26.565
		30.7579	54.9233		42.12	26.565
		34.3621	22.325		42.27	26.565
		56.76	39.0624		42.274	26.57
		179.02	80.0265		42.274	26.57
		36.7072	35.2206		42.4	26.57
		44.6543	28.4237		42.44	27.096
		49.9501	34.5484		42.46	27.121
		54.789	27.4901		42.51	27.18
		29.4843	57.0041		42.57	27.26
		23.4744	48.1783		42.61	27.3
		25.0686	39.2154		42.71	27.41
		72.2144	37.8025		42.71	27.41
		87.3403	31.6149		42.77	27.474
		22.2715	28.8403		42.8	27.51
		40.7786	37.7505		42.879	27.553
		40.6277	27.5429		42.979	27.646
		79.2539	31.5788		43.03	27.76
		114.408	38.4884		43.12	27.82
		77.6439	28.4504		43.15	27.897
		91.6435	37.949		43.29	28.025
		34.8842	25.7812		43.42	28.179
		40.5793	30.8958		43.668	28.18
		22.2773	26.5479		43.73	28.3
		27.4938	72.5538		43.83	28.301
		50.6844	55.8951		43.854	28.44
		24.296	25.5696		43.877	28.523
		27.9342	24.2592		43.92	28.811
		41.7013	49.2144		44.01	29.05
		51.3551	25.5667		44.06	29.05
		22.8101	72.8859		44.12	29.055
		36.0892	29.9731		44.19	29.055
		28.1703	33.2532		44.26	29.055
		53.4027	53.2749		44.32	29.604
		53.7738	56.799		44.46	29.604
		28.6721	93.7589		45	29.74
		96.517	39.8176		45	29.74
		41.5049	22.2809		45	29.745
		127.975	21.7719		45	29.899
		24.0202	34.6769		45	29.932
		31.4741	46.5011		45	29.98
		35.8856	49.0671		45.34	29.982
		34.804	21.8152		45.59	30.11
		34.6026	39.1122		45.67	30.256
		77.3984	32.8156		45.94	30.256
		40.206	22.6376		45.97	30.38
		25.8685	38.8465		46.04	30.466
		28.2439	71.4051		46.081	30.651
		77.485	26.3465		46.081	30.651
		22.1177	25.8252		46.27	30.964
		23.4166	37.2862		46.273	30.964
		40.058	59.6213		46.3	31.22
		66.4139	48.7639		46.33	31.26
		31.7124	39.0378		46.33	31.37
		24.7906	43.7633		46.79	31.37
		24.1856	28.2641		46.83	31.43
		29.7038	56.6012		46.94	31.551
		105.65	27.7948		46.97	31.61
		36.4942	40.4378		47.2	31.7
		45.1777	31.4951		47.73	31.8
		44.8535	41.2211		47.73	31.866
		133.223	36.4307		47.73	32.15
		95.239	26.4534		47.84	32.15
		44.0369	57.843		47.85	32.28
		81.3838	41.3215		48.013	32.471
		33.6835	27.9226		48.21	32.62
		64.9706	22.6448		48.22	32.97
		113.094	57.8669		48.229	33.111
		28.3103	31.8294		48.27	33.232
		30.4893	44.9243		48.69	33.27
		126.523	33.7246		48.69	33.518
		97.1595	24.104		48.81	33.69
		26.7299	61.5801		48.991	33.69
		41.0493	22.2658		49.11	33.69
		33.882	24.626		49.145	33.69
		50.745	22.3842		49.185	33.69
		78.0554	23.3769		49.399	33.69
		73.6729	31.5817		49.399	33.69
		31.15	23.4426		49.4	33.69
		37.3982	25.6657		49.51	34.004
		108.141	83.8675		49.514	34.114
		54.6525	31.3954		49.514	34.16
		27.1472	50.2093		49.57	34.216
		48.1177	57.2062		49.76	34.38
		29.3522	69.4672		49.764	34.509
		44.7496	49.6093		49.84	34.59
		76.4598	35.8935		50.04	34.592
		45.4694	37.4718		50.194	34.78
		25.2238	35.1217		50.44	34.875
		28.8453	28.1905		50.53	34.99
		25.8418	59.1123		50.6	34.992
		27.54	45.2781		50.906	35.1
		209.741	54.0215		50.95	35.218
		28.9024	26.2765		50.964	35.538
		33.0322	22.9213		51.009	35.54
		64.3829	24.1256		51.07	35.789
		156.703	21.8008		51.07	36.027
		32.072	40.0233		51.22	36.027
		32.6402	38.3692		51.34	36.027
		27.7039	22.9654		51.41	36.03
		35.9296	28.7255		51.47	36.03
		70.1798	57.2748		51.633	36.16
		36.204	72.3877		51.79	36.16
		68.6658	24.1191		51.87	36.327
		39.8876	22.2275		51.95	36.384
		27.4403	38.4768		51.95	36.53
		43.0464	34.7491		51.953	36.53
		168.298	38.3895		52	36.634
		22.1892	90.4088		52.13	36.87
		58.9383	89.8385		52.13	36.87
		64.8883	25.0065		52.22	36.87
		23.665	37.6862		52.25	36.87
		42.7547	23.1943		52.253	36.87
		62.91	25.805		52.43	37.12
		71.4101	40.4905		52.431	37.235
		122.328	38.0314		52.52	37.451
		43.4637	40.9966		52.59	37.476
		82.4452	33.2654		52.7	37.49
		33.199	79.2034		52.765	37.65
		33.6741	30.0431		52.765	37.875
		37.8111	73.8317		52.77	38.16
		77.254	40.0219		52.91	38.53
		63.866	22.7798		52.94	38.66
		144.985	25.3516		53.13	38.811
		34.0741	47.4455		53.13	38.884
		29.4821	30.0323		53.2	39.094
		50.5725	28.4172		53.28	39.17
		40.0284	25.2693		53.31	39.289
		30.2085	22.4896		53.38	39.289
		50.005	27.392		53.47	39.29
		50.7667	29.6114		53.53	39.47
		118.444	27.7551		53.57	39.588
		43.3944	34.4445		53.62	39.61
		46.0549	36.8595		53.64	39.806
		48.0505	24.6339		53.71	39.806
		22.3011	59.7217		53.75	39.81
		141.36	47.8347		53.84	40.03
		54.4511	32.6351		53.84	40.192
		151.981	23.0275		53.97	40.24
		92.5387	30.9204		54.06	40.462
		113.361	27.3537		54.06	40.475
		72.9725	72.1004		54.16	40.6
		54.4482	75.745		54.16	40.752
		32.033	36.2011		54.246	40.815
		57.791	29.5009		54.29	40.86
		23.1531	38.5259		54.46	41.009
		65.889	26.6577		54.74	41.19
		34.2358	24.0173		54.782	41.35
		100.286	29.0446		54.81	41.35
		25.301	26.0591		54.834	41.496
		139.526	24.6151		55.008	41.634
		29.4511	48.1386		55.01	41.76
		68.6218	78.9507		55.07	42.06
		34.5896	27.9385		55.125	42.109
		106.611	22.0188		55.22	42.274
		63.1894	31.4785		55.3	42.357
		36.9996	50.0707		55.3	42.51
		23.1452	48.2282		55.41	42.51
		63.5584	35.2112		55.41	42.51
		51.6042	40.8233		55.57	42.51
		73.6657	22.7791		55.62	42.614
		23.4657	26.6584		55.62	42.8
		25.1848	34.7802		55.84	43.07
		25.4787	33.9831		55.84	43.112
		62.7562	24.4079		56.31	43.21
		49.3422	23.8635		56.31	43.32
		29.9616	37.3332		56.31	43.603
		25.1104	36.2473		56.31	43.603
		38.0985	28.5132		56.51	43.73
		180.5	36.4689		56.52	43.877
		153.317	35.095		56.62	43.96
		28.5342	22.9719		56.71	45
		49.2895	39.7244		56.98	45
		105.419	35.8682		57.095	45
		28.4807	32.3774		57.34	45.516
		68.8701	37.44		57.381	45.6
		127.39	27.9681		57.426	45.63
		73.3263	36.0798		57.47	45.644
		28.8215	35.6574		57.51	45.744
		127.585	36.5296		57.53	45.76
		47.6361	28.1811		57.53	46.219
		56.2424	24.3278		57.65	46.397
		26.0144	39.8147		57.653	46.548
		39.1584	44.0463		57.724	47.564
		34.5874	34.9267		57.995	47.726
		37.3693	47.9292		58.17	48.013
		23.6383	29.4034		58.39	48.18
		49.9198	28.724		58.39	48.24
		30.633	29.6742		58.392	48.5
		52.9688	24.4816		58.78	48.53
		28.4945	58.165		58.82	48.69
		30.8763	80.6041		58.86	48.81
		31.942	26.0873		58.88	48.814
		32.7629	33.3044		58.9	48.814
		77.5211	47.2217		58.91	48.814
		32.7492	31.7658		58.93	48.99
		23.0592	45.4333		59.04	48.991
		34.0589	22.4304		59.26	49.24
		67.8868	36.487		59.3	49.24
		207.784	28.9291		59.37	49.316
		23.1878	24.504		59.39	49.4
		44.777	30.6785		59.42	49.6
		144.472	22.8231		59.64	49.64
		71.491	30.6294		59.93	49.808
		33.8084	123.78		59.96	49.899
		22.6809	22.2412		60	49.939
		101.289	28.1927		60.018	50.064
		37.2747	43.0998		60.02	50.19
		22.9286	32.9456		60.02	50.528
		46.112	21.9178		60.02	50.57
		44.6218	25.7371		60.15	50.71
		58.264	48.1076		60.26	50.96
		81.3333	23.5553		60.46	51.116
		53.2071	36.8487		60.55	51.116
		91.8528	61.9693		60.92	51.189
		38.2378	45.673		61.07	51.34
		25.0483	54.2135		61.11	51.34
		89.5136	123.44		61.16	51.582
		82.4668	40.5403		61.31	51.633
		29.6128	101.492		61.39	51.633
		39.6234	29.2764		61.53	51.667
		39.1598	39.5418		61.56	51.67
		72.4527	21.7156		61.61	51.843
		27.0338	31.4951		61.858	52.046
		61.2458	31.9066		62.02	52.067
		32.3673	31.5204		62.05	52.125
		70.3726	52.9775		62.103	52.125
		218.687	75.023		62.53	52.253
		80.4813	22.582		62.592	52.43
		34.4928	26.3768		62.65	52.696
		50.4418	24.5502		62.819	53.13
		25.0447	34.2957		63.004	53.13
		23.1646	89.7157		63.15	53.334
		52.5587	51.1075		63.43	53.427
		27.3985	36.2978		63.43	53.43
		23.2563	22.5199		63.43	53.471
		44.0889	29.8504		63.43	53.499
		41.3554	23.2137		63.43	53.62
		45.4557	26.8129		63.435	53.673
		181.763	21.9965		63.435	53.84
		45.4701	27.3104		63.75	54.09
		50.5422	38.3678		63.853	54.09
		45.1106	27.4605		63.947	54.46
		29.1276	43.416		64.03	54.46
		46.5567	32.5485		64.179	54.462
		39.7959	37.079		64.29	54.638
		64.936	32.5918		64.29	54.638
		25.8079	23.3235		64.36	54.689
		25.7018	25.3689		64.83	55.008
		32.1254	27.1284		64.98	55.01
		295.262	35.9946		64.983	55.18
		142.913	32.233		65.06	55.62
		139.425	69.603		65.225	55.95
		30.8056	23.3336		65.38	55.981
		32.2178	34.4784		65.38	56.31
		27.5263	27.9869		65.47	56.31
		123.087	24.766		65.75	56.31
		57.8026	48.4902		65.754	56.66
		167.287	28.6266		65.79	56.85
		64.5894	48.1617		65.854	56.976
		51.4201	56.0864		65.92	57.19
		58.5037	41.5244		66.038	57.339
		64.6963	34.2372		66.04	57.381
		36.874	28.9659		66.19	57.381
		37.4689	49.7465		66.19	57.53
		35.4451	22.2816		66.251	57.53
		26.1573	22.5322		66.33	57.72
		37.0213	31.6294		66.529	57.804
		116.184	45.7474		66.61	57.875
		35.5022	22.4174		66.801	57.875
		64.5735	25.0202		66.87	57.99
		37.009	28.9204		66.97	58.134
		54.7485	39.2551		67.27	58.28
		35.9296	33.4033		67.38	58.815
		26.3638	35.1267		67.457	59.036
		119.946	52.8295		67.5	59.036
		28.7652	44.4795		67.797	59.04
		51.1248	35.7		68.199	59.18
		34.9123	33.0907		68.2	59.265
		67.133	23.9906		68.39	59.265
		27.8367	31.1897		68.43	59.3
		28.3067	27.2649		68.46	59.31
		43.7481	31.1853		68.84	60.101
		65.2493	27.7652		68.84	60.46
		47.6498	21.8261		68.895	60.75
		70.5011	23.6036		69.15	60.852
		65.7706	29.758		69.23	60.95
		35.9744	26.6281		69.23	61.049
		22.434	38.858		69.25	61.31
		53.3594	35.3628		69.274	61.39
		118.35	49.244		69.36	61.39
		142.949	95.8672		69.44	61.699
		39.0277	48.3747		69.44	61.699
		142.436	48.057		69.44	61.82
		22.4881	35.4776		69.58	61.821
		23.4195	30.2951		69.66	61.858
		26.1855	22.9271		69.76	61.928
		31.8561	28.7724		69.83	61.928
		24.265	40.6674		69.9	62.24
		184.543	44.4615		69.928	62.45
		25.87	40.3425		70.346	62.526
		40.289	31.9572		70.463	62.53
		32.6979	24.9696		70.5	62.53
		32.9853	23.7422		70.53	62.592
		65.1973	25.3848		70.56	62.74
		48.9234	31.1745		70.68	62.819
		27.597	25.8144		70.866	62.82
		74.5898	23.2145		70.99	62.85
		30.6012	32.0907		71.08	62.88
		41.0609	44.4239		71.11	62.969
		28.8887	25.148		71.565	63.43
		49.2989	27.4598		71.57	63.43
		38.362	53.5305		71.88	63.43
		40.7663	28.8981		71.9	63.435
		123.166	21.9394		72	63.9
		30.1334	34.1759		72.12	63.97
		30.742	25.7104		72.18	64.093
		43.2514	63.5367		72.181	64.2
		37.4725	24.7632		72.3	64.23
		26.2137	39.6364		72.41	64.29
		33.8149	72.496		72.55	64.29
		34.0423	56.3369		72.58	64.359
		151.707	43.9669		72.646	64.359
		38.7613	38.2848		72.646	64.359
		103.376	26.236		72.65	64.44
		22.3683	31.2287		72.68	64.44
		25.8007	31.8077		72.759	64.537
		44.5164	25.0151		73.01	64.8
		27.5263	29.3031		73.01	64.983
		72.4383	81.651		73.08	64.983
		28.9544	34.2495		73.14	65.056
		35.9123	59.7751		73.179	65.095
		24.6881	24.161		73.3	65.22
		58.9101	34.5253		73.3	65.22
		87.4198	52.7919		73.3	65.32
		57.708	27.9717		73.3	65.323
		62.7187	60.3123		73.361	65.41
		188.305	22.9011		73.44	65.433
		29.932	49.8108		73.61	65.556
		59.6394	21.9755		73.61	65.66
		31.0886	28.2988		73.61	65.77
		39.149	25.6772		73.61	65.772
		156.58	23.7076		73.86	65.854
		80.4452	51.2107		73.951	65.854
		105.029	32.0416		74.16	66.038
		34.9578	65.9099		74.21	66.04
		23.9336	24.7567		74.23	66.04
		24.818	27.7847		74.25	66.04
		59.6849	29.4865		74.62	66.19
		75.7739	35.3657		74.624	66.194
		38.7772	23.4527		74.65	66.251
		42.107	32.9831		74.74	66.371
		118.617	31.6402		74.88	66.529
		43.3301	24.2729		74.93	66.571
		107.022	136.22		74.932	66.571
		193.612	29.1991		75.05	66.59
		154.284	79.5572		75.07	66.615
		31.1081	53.3933		75.17	66.64
		22.6982	54.0677		75.3	66.8
		66.0543	32.8055		75.303	66.8
		44.4925	24.7321		75.43	66.93
		21.769	21.9575		75.47	66.991
		86.8205	21.8513		75.5	67.01
		29.2497	53.68		75.51	67.011
		24.6108	31.028		75.62	67.036
		39.9757	61.3974		75.72	67.17
		23.0296	102.076		75.74	67.249
		24.7256	23.2332		75.763	67.249
		84.2863	31.6474		75.82	67.38
		43.2594	50.8425		75.96	67.52
		25.94	33.9687		75.96	67.694
		22.1791	23.1697		75.96	67.751
		47.7011	34.3239		75.96	67.93
		44.1503	24.2541		75.96	67.96
		26.2541	27.044		75.96	68.199
		58.5354	25.9169		75.964	68.2
		63.5974	22.7625		76.1	68.55
		27.997	76.893		76.26	68.629
		41.676	21.9863		76.33	68.839
		142.429	44.8333		76.36	68.84
		31.6438	63.6501		76.39	68.84
		64.2919	43.7669		76.43	68.96
		51.6028	40.1143		76.43	68.962
		163.88	36.6162		76.43	68.962
		180.875	59.1202		76.55	69.04
		73.2613	22.5177		76.81	69.08
		21.943	22.0679		76.866	69.146
		37.1577	24.7545		76.87	69.146
		43.6045	36.5592		76.87	69.23
		26.5905	58.8358		76.87	69.23
		34.3362	36.217		76.87	69.57
		34.0878	36.2105		77.01	69.677
		65.0674	43.4297		77.01	69.68
		61.1209	62.4075		77.11	69.78
		43.0175	22.3769		77.15	69.86
		37.5548	38.2169		77.196	69.86
		65.9172	27.0671		77.242	69.864
		27.3263	23.8852		77.276	70.017
		22.1835	51.1227		77.28	70.145
		87.8674	25.2852		77.32	70.82
		61.1368	28.4223		77.32	70.87
		43.172	37.3714		77.47	70.907
		38.0595	22.0152		77.53	70.97
		31.3767	21.7596		77.54	70.974
		30.7724	45.4145		77.593	71
		42.9604	79.7377		77.76	71.03
		22.3878	22.1322		77.764	71.03
		29.6338	35.321		77.8	71.18
		26.3638	73.6223		77.8	71.18
		48.7595	34.4871		77.83	71.22
		177.915	27.4216		77.91	71.259
		67.2464	61.1693		77.91	71.32
		81.1961	36.757		77.969	71.57
		115.809	42.0197		78.15	72
		54.4828	44.216		78.35	72.031
		63.4053	39.1504		78.37	72.072
		135.895	150.826		78.41	72.072
		22.478	34.469		78.465	72.181
		78.1782	25.6332		78.69	72.181
		23.5776	66.7648		78.69	72.216
		48.3704	45.1871		78.69	72.26
		37.209	34.6885		78.761	72.38
		114.264	53.402		78.93	72.646
		30.8366	47.6975		79.046	72.646
		21.9965	21.6708		79.05	72.719
		25.1682	28.3818		79.114	72.76
		64.4659	48.0607		79.22	72.9
		25.6194	56.6055		79.232	72.95
		78.2359	39.9382		79.46	72.96
		85.066	68.216		79.479	72.979
		22.3654	27.4425		79.509	73.07
		23.4217	33.9809		79.56	73.301
		25.148	45.1055		79.563	73.465
		45.6593	55.9203		79.6	73.496
		34.1181	85.6725		79.7	73.61
		125.808	48.3783		79.99	73.86
		183.922	27.7717		80.04	73.91
		70.7907	30.2424		80.042	74.05
		36.3101	25.4303		80.218	74.381
		84.0047	35.2206		80.33	74.48
		43.4427	51.6981		80.395	74.58
		23.5054	29.4396		80.463	74.58
		26.9234	54.8489		80.54	74.624
		34.973	73.0303		80.54	74.667
		58.7217	55.0344		80.71	74.74
		99.6721	54.8287		80.754	74.745
		124.04	27.1436		80.84	74.745
		35.9996	24.6707		80.84	74.83
		32.4055	179.063		80.91	74.876
		199.994	39.9627		80.91	74.932
		34.7008	27.8519		81.098	75.069
		37.0704	31.0482		81.25	75.07
		85.1166	72.4744		81.469	75.17
		61.3743	36.3578		81.634	75.256
		30.1529	66.4666		81.674	75.43
		26.8028	29.9218		81.79	75.466
		33.8546	27.4577		81.87	75.47
		24.5574	47.8015		81.87	75.53
		43.9388	44.7553		82.05	75.53
		46.899	44.0434		82.288	75.58
		22.1784	44.0146		82.41	75.62
		65.7756	42.7633		82.528	75.7
		93.4701	32.0388		82.55	75.96
		161.851	23.8693		82.648	75.96
		26.9436	22.4542		82.694	75.96
		165.518	35.2776		82.87	75.96
		22.1806	54.9334		83.01	75.96
		63.5721	46.7055		83.019	75.96
		71.2354	70.047		83.09	75.96
		54.6633	26.036		83.09	75.96
		40.058	59.1138		83.09	75.96
		38.0595	36.687		83.191	76.29
		52.8453	45.447		83.211	76.33
		54.4179	42.8283		83.29	76.43
		104.004	58.7607		83.37	76.43
		35.8141	30.2908		83.37	76.504
		22.3748	26.1768		83.6	76.68
		33.2734	22.6715		83.66	76.759
		30.4655	23.5524		83.83	76.759
		73.3696	22.2571		83.85	76.76
		22.4542	28.1602		83.884	76.866
		63.7735	76.1277		83.884	77.005
		24.2022	31.0633		83.928	77.053
		31.8647	21.9192		83.96	77.12
		40.9656	26.4743		84.14	77.28
		29.5673	77.6439		84.144	77.47
		38.6349	26.0368		84.472	77.47
		72.1134	23.2513		84.531	77.47
		74.4815	39.7309		84.685	77.471
		40.8334	29.9702		84.958	77.471
		120.949	23.0166		85.365	77.471
		49.9638	22.0427		85.406	77.66
		51.5999	27.7515		85.486	77.661
		31.2705	24.5119		86.532	77.661
		106.712	31.1348		86.689	77.661
		85.7736	46.46		86.82	77.83
		40.2233	26.0902		86.987	77.905
		156.804	26.6173		87.101	77.91
		21.9921	22.1214		87.138	78.179
		40.1901	29.4576		88.025	78.18
		61.8935	41.9634		88.025	78.23
		61.7693	41.598		88.025	78.366
		61.9101	22.1466		88.091	78.47
		57.7405	40.0212		88.152	78.52
		127.317	48.7227		88.238	78.53
		55.1594	54.4143		88.531	78.69
		43.2095	48.9112		88.568	78.69
		86.5534	100.084		89.012	78.69
		48.1415	44.9748		89.091	78.69
		24.0679	22.2441		90	78.69
		45.8773	22.1705		90	79.05
		22.5777	42.663		90	79.05
		31.5225	30.9247		90	79.11
		74.7126	25.2649		90.699	79.216
		82.7701	34.4964		90.881	79.43
		49.2	36.7021		91.102	79.46
		40.2472	38.1801		91.287	79.7
		33.3051	39.3165		91.364	79.778
		24.9747	57.8856		91.397	79.8
		58.8964	25.5906		91.548	79.82
		59.8906	26.6505		91.736	79.85
		29.3941	26.9487		91.79	79.85
		70.3358	23.5018		91.941	79.875
		47.5769	23.3285		92.246	79.9
		75.2324	26.0758		92.372	80.13
		74.1494	24.6144		92.42	80.181
		23.0361	51.275		92.675	80.22
		100.257	21.8095		92.827	80.27
		22.2029	24.3307		92.862	80.27
		34.1874	53.6951		93.013	80.34
		91.1742	70.9127		93.576	80.538
		43.7604	87.1454		94.185	80.538
		73.4274	25.2029		95.042	80.538
		55.9622	35.2033		95.088	80.538
		40.2255	23.5553		95.677	80.538
		31.8669	26.3299		95.906	80.54
		67.9828	53.124		96.009	81.2
		79.8965	23.5617		96.009	81.25
		51.4851	24.644		96.054	81.469
		34.3513	26.0505		96.17	81.53
		113.094	68.7423		96.437	81.607
		21.79	24.2513		96.442	81.67
		46.7683	94.4376		96.483	81.87
		38.6934	23.2982		96.582	81.87
		55.7796	22.3957		96.582	81.87
		27.2569	22.7242		96.582	81.951
		23.2275	44.7402		96.809	81.96
		23.1957	77.0735		97.125	32.01
		64.4955	35.3354		97.125	32.093
		30.4568	140.097		97.224	32.15
		36.5476	118.632		97.595	32.23
		142.674	59.6004		97.765	32.33
		49.5169	22.6838		97.997	32.405
		36.0112	43.611		98.427	32.41
		30.7731	55.4554		98.72	32.504
		40.354	66.4536		98.881	32.57
		31.6741	24.5733		98.881	32.65
		54.0273	30.1717		99.34	32.72
		22.2607	42.8095		99.462	32.75
		39.5476	105.491		99.462	32.875
		29.8533	34.2878		99.926	33.02
		23.5083	42.0182		70.17	33.02
		21.7206	26.7162		70.23	33.09
		22.1546	53.6229		70.3	33.16
		34.482	25.7111		70.74	33.16
		31.7658	30.7904		70.91	33.367
		43.8738	31.8691		70.95	33.42
		26.7927	44.0868		70.95	33.517
		47.4787	61.1895		71.31	33.52
		29.2092	43.2637		71.31	33.66
		35.1535	24.4318		71.47	33.66
		57.4113	26.7133		71.48	33.66
		55.4019	22.6578		71.56	33.66
		65.7706	49.9862		71.92	33.83
		52.8309	23.3683		72	33.83
		47.4852	25.7285		72.09	34.05
		60.3152	35.5282		72.14	34.09
		98.2281	24.231		72.19	34.09
		46.4954	43.3648		72.53	34.21
		37.6097	58.134		72.53	34.23
		64.2241	28.68		72.53	34.289
		29.9709	52.7941		72.63	34.56
		22.5676	27.8699		72.67	34.623
		152.826	50.9053		72.88	34.81
		26.0173	68.1149		72.99	34.958
		29.4843	31.4388		72.99	34.96
		98.6974	46.2109		73.08	34.96
		29.446	54.2655		73.13	35.1
		97.5566	53.5233		73.21	35.101
		30.3782	25.3068		73.28	35.236
		40.7259	82.7123		73.31	35.236
		22.2008	52.7183		73.44	35.236
		45.7214	52.0858		73.45	35.24
		29.5161	64.8522		73.46	35.24
		30.1825	38.2328		73.5	35.28
		28.0107	22.2188		73.5	35.33
		96.6902	53.0583		73.81	35.36
		24.548	34.874		74.04	35.36
		25.0664	38.8645		74.04	35.36
		41.2674	26.7761		74.04	35.43
		37.0473	25.9545		74.04	35.53
		127.065	39.5836		74.21	35.76
		26.6158	22.1452		74.42	35.815
		25.7949	52.5017		74.47	35.86
		58.7824	25.7371		74.53	35.914
		32.8192	33.2185		75.02	35.914
		25.6938	37.6725		75.07	35.972
		43.7734	31.1016		75.23	36.01
		47.382	30.7673		75.26	36.05
		26.5732	27.0461		75.26	36.05
		65.941	25.3068		75.26	36.055
		30.654	35.5296		75.42	36.12
		37.7519	34.9101		75.52	36.186
		25.4606	26.3111		75.68	36.309
		28.1176	71.5177		75.73	36.31
		43.6268	23.8282		75.78	36.31
		105.845	39.549		75.95	36.37
		32.1131	57.3398		75.95	36.424
		35.3903	83.5282		76.19	36.51
		28.7204	27.4432		76.5	36.63
		24.8989	24.065		76.53	36.63
		96.2282	26.9783		76.7	36.63
		26.1804	27.9075		76.82	36.7
		29.2533	46.7416		76.89	36.73
		35.0199	40.4934		77.62	36.73
		24.7834	44.3257		77.65	36.89
		36.4437	27.3645		77.84	37.06
		29.119	53.911		78.06	37.14
		39.4963	37.9895		78.1	37.21
		64.6342	62.3353		78.14	37.27
		21.9806	29.1284		78.43	37.397
		80.3803	24.7357		78.43	37.397
		24.5191	44.2673		78.43	37.4
		22.9076	35.2935		78.43	37.455
		27.7349	37.2964		78.43	37.46
		78.929	26.8548		78.43	37.589
		28.1472	22.5358		78.43	37.61
		80.7629	39.7678		78.62	37.614
		93.7878	38.2956		78.78	37.66
		47.0686	40.2919		78.89	37.71
		31.0012	48.1213		78.97	37.8
		30.2619	27.3963		79.32	37.8
		27.3912	44.0492		79.44	37.84
		35.087	25.1992		79.5	37.92
		115.238	53.7522		79.98	37.93
		26.3075	49.2043		79.98	38.09
		34.0243	27.4634		79.98	38.09
		72.5538	25.7415		80.2	38.091
		166.435	24.4729		80.4	38.12
		36.1202	40.0168		80.56	38.15
		43.3778	58.8018		80.62	38.15
		21.8513	41.4919		80.64	38.15
		44.0167	25.0765		80.77	38.152
		30.4706	26.3689		80.85	38.26
		27.9681	23.6202		80.93	38.26
		26.4216	52.0641		80.96	38.29
		28.2028	27.4504		81.04	38.315
		36.5224	54.4193		81.09	38.452
		38.2855	22.9502		81.13	38.49
		59.8791	35.121		81.33	38.53
		22.3957	32.2611		81.45	38.57
		28.7407	36.396		81.45	38.7
		23.0968	74.9364		81.5	38.75
		32.5535	37.214		81.54	38.81
		25.2917	30.5998		81.8	38.898
		58.0372	48.3083		82.01	38.92
		24.096	24.948		82.31	39.045
		35.9874	26.0007		82.33	39.26
		38.2183	43.8189		83.39
		28.8453	30.4828		83.5
		31.9124	22.6094		83.96
		48.8455	25.6332		84.13
		31.1557	28.1717		84.3
		40.0197	23.3755		84.34
		66.4709	21.8853		84.62
		27.5291	23.5639		84.72
		38.427	73.9256		84.78
		69.5647	28.0591		84.86
		23.2332	25.8931		85.2
		36.1116	36.3426		85.71
		58.0943	76.3226		85.77
		28.4685	24.6202		85.8
		37.5909	22.5105		139.51
		41.3526	22.2629		5.5275
		44.9062	38.1093		126.63
		27.2721	50.7039		84.958
		23.13	33.5744		148.82
		67.6442	28.0533		158.46
		38.2342	28.7269		109.5
		26.945			108.97
		40.3006			78.93
		24.1155			42.879
		37.2148			118.5
		29.4598			59.3
		36.1094			166.87
		34.3492			111.45
		44.8766			88.238
		27.0829			143.47
		35.3607			87.101
		30.4374			102.53
		31.6294			170.84
		33.1672			50.194
		22.8975			3.3665
		22.9098			30.964
		48.2664			6.3402
		27.493			158.39
		60.9693			108.43
		44.4456			131.88
		23.6506			142.7
		24.8743			48.991
		41.5085			143.75
		27.4483			30.964
		22.6491			8.9726
		43.6911			166.87
		26.6461			154.98
		29.111			79.046
		40.676			105.95
		22.6246			124.7
		27.9746			141.34
		25.9285			144.06
		29.6013			164.25
		23.3979			117.98
		38.3137			95.042
		23.3516			81.469
		23.1921			90.881
		23.608
		32.8185
		37.1852
		33.2633
		28.0945
		28.0497
		29.8323
		49.8613

## Sheet: Fig 3c
Fig 3c		Fiber length			Fiber angle			Wilcoxon’s rank sum test
		Collagen+BSA	Collagen+AGEs		Collagen+BSA	Collagen+AGEs			p value
		42.041	39.6992		56.725	9.67			<0.0001
		62.853	58.7058		21.99	9.25
		47.127	81.1528		39.472	9.05
		43.507	24.3256		62.82	9.05
		73.341	71.6773		82.2348	8.909
		96.518	27.5739		52.193	8.78
		39.651	24.2635		0	8.644
		36.763	104.769		49.574	8.53
		67.736	101.946		34.418	8.496
		163.33	99.2678		72.209	8.393
		33.623	34.7138		42.51	7.82
		49.243	26.5241		21.12	7.76
		142.56	21.9149		33.179	7.582
		34.366	22.774		31.264	7.44
		117.63	142.4		60.191	6.97
		48.65	23.8592		87.4552	6.966
		31.883	32.882		25.641	6.57
		75.689	49.3689		61.46	6.57
		77.059	136.487		26.93	6.57
		57.2	29.9363		40.73	6.57
		156.93	61.0307		74.189	6.565
		60.101	22.2333		67.834	6.114
		39.93	51.1696		76.759	5.907
		70.274	50.0173		13.3	5.821
		45.129	68.4535		87.21	5.821
		141.09	36.539		41.543	5.82
		115.24	53.5053		33.39	5.56
		63.121	53.6446		81.3268	5.56
		34.271	49.4534		52.77	5.46
		39.037	44.6167		45	5.346
		45.738	30.5038		37.648	4.444
		84.724	80.5391		87.7688	4.44
		30.1	67.5337		66.038	4.215
		32.511	28.9024		76.87	4.044
		35.534	53.6056		70.463	3.962
		41.033	80.9723		85.71	3.962
		158.95	27.1811		59.172	3.63
		48.325	35.0668		67.479	3.39
		96.072	34.8704		23.199	3.199
		39.317	28.7414		6.17	3.199
		36.973	40.3425		63.43	2.96
		164.7	34.3867		45.855	2.96
		30.81	37.7476		15.95	2.891
		39.14	28.8092		58.5	2.865
		32.516	25.8758		80.8377	2.751
		52.707	52.5854		52.43	2.38
		52.273	34.9499		15.781	2.286
		71.794	99.6938		67.574	2.17
		42.432	85.5281		70.145	2.068
		34.22	38.6371		26.57	2.068
		47.925	74.0411		46.848	1.25
		172.77	37.2942		39.661	1.19
		32.42	58.6481		26.565	1.161
		317.25	39.0421		64.702	1.16
		46.534	51.867		52.595	1.14
		73.276	24.5523		70.23	1.038
		38.367	51.6057		64.885	0.956
		95.052	35.2813		46.818	0.77
		56.919	24.6433		35.94	0.7
		92.675	36.9368		59.5	0.66
		32.473	91.5063		11.31	0.556
		118	33.8611		26.338	0.43
		62.778	37.4292		35.07	0.22
		35.309	71.5704		21.161	0.084
		72.11	25.5083		5.274	0.24
		58.033	79.2251		6.582	0.64
		101.09	55.9283		72.16	0.71
		71.826	41.084		14.657	0.71
		33.162	22.8578		60.02	0.91
		32.162	38.4985		66.038	0.96
		34.935	40.5244		60.524	1.08
		71.985	27.94		36.703	1.18
		38.016	55.6431		83.6598	1.28
		97.42	26.8425		16.7	1.565
		91.108	65.2847		4.574	1.565
		42.894	36.6494		58.299	1.99
		122.35	24.7097		65.91	2.12
		138.27	36.6076		5.274	2.284
		62.612	25.9212		70.201	2.3
		101.8	37.1902		39.036	2.35
		32.989	38.144		65.85	2.408
		31.666	33.0943		19.09	2.41
		45.634	36.1513		45.939	2.47
		30.025	33.7759		67.07	2.474
		64.272	28.0916		2.816	2.57
		84.276	33.2344		31.504	2.84
		32.438	72.2072		19.026	2.98
		49.05	53.3919		34.38	3.47
		69.929	22.7892		71.83	3.496
		33.242	34.09		51.34	3.61
		45.636	31.0503		37.75	3.61
		31.625	37.5931		90	3.9
		36.509	75.4707		61.7	3.951
		75.284	22.13		29.05	4.05
		51.885	88.9721		26	4.168
		56	59.4213		42.647	4.197
		32.049	24.7393		0	4.249
		56.291	35.3563		37.972	4.54
		47.701	91.2825		48.691	4.74
		55.797	68.0868		81.2538	4.745
		99.324	51.6634		33.69	4.899
		113.3	32.2582		65.078	4.94
		36.487	46.2412		20.56	5.38
		32.642	65.9439		22.479	5.651
		78.266	53.0475		79.765	5.74
		41.491	58.0784		33.27	5.96
		39.196	29.7969		22.989	5.964
		43.657	102.185		25.28	0.909
		55.342	109.477		3.9	0.988
		37.728	50.644		32.196	1.507
		34.903	23.3755		56.889	1.548
		150.93	28.9291		46.99	1.848
		38.193	71.0758		17.35	2.083
		49.095	30.2114		23.703	2.203
		62.785	38.671		84.2894	2.246
		40.536	26.6851		75.964	2.386
		51.969	45.5055		3.504	2.545
		69.866	46.8629		15.101	2.603
		39.023	26.5292		42.709	2.936
		98.835	41.7186		42.85	3.302
		129.21	25.8642		60.26	3.576
		40.89	39.4667		64.093	3.576
		60.915	27.3891		39.369	3.691
		33.496	53.4923		42.51	3.814
		46.158	37.1447		45	4.185
		43.783	26.6497		4.289	4.236
		51.679	27.545		73.179	4.236
		54.876	59.2076		44.215	4.485
		56.097	69.9293		81.09	5.042
		37.201	39.7389		66.801	5.057
		72.444	25.3299		72.39	5.102
		88.517	34.4611		25.665	5.274
		34.591	45.2795		37.23	5.356
		111.98	233.119		58.941	5.44
		55.651	68.268		41.82	5.856
		36.469	112.062		19.54	5.906
		118.49	56.9008		66.46	5.906
		40.21	35.6552		58.78	5.906
		36.271	28.1717		66.801	6.17
		36.301	24.6188		6.52	6.546
		60.145	59.8314		37.87	6.582
		30.569	24.7292		67.834	6.71
		76.689	31.7146		43.3	6.934
		116.87	26.0859		66.97	7.125
		30.203	22.0362		40.815	7.275
		102.77	33.3311		5.886	7.472
		84.949	23.6715		87.06	7.815
		62.921	42.4283		19.093	7.907
		43.687	37.9418		80.31	7.989
		85.332	29.3955		83.4181	8.13
		79.366	25.8931		59.036	8.297
		130.09	25.3797		28.02	8.616
		55.635	75.2107		19.44	9.273
		76.023	44.7756		55.146	9.324
		49.961	90.4594		32.276	9.462
		111.84	61.5447		3.743	9.782
		136.56	23.3365		69.864	9.782
		80.88	34.1239		41.82	9.834
		95.755	31.2063		80.4258	9.834
		33.083	45.8636		56.821	10.008
		60.391	39.5223		58.861	10.44
		72.26	49.0902		20.56	10.49
		36.772	61.5101		81.38	10.491
		47.726	153.143		0	10.62
		50.896	31.8806		39.96	10.62
		54.661	34.8668		54.211	10.78
		32.073	55.8879		66.04	10.784
		49.417	63.3468		64.65	10.84
		30.967	45.9661		29.25	10.954
		108.15	28.1602		43.8	11.004
		37.986	80.7774		48.366	11.31
		33.748	22.7914		74.05	11.31
		51.868	48.4967		32.381	11.31
		30.961	54.0655		24.62	11.31
		108.13	54.0727		28.38	11.592
		40.936	31.6857		63.43	11.77
		39.265	58.3463		10.62	12.633
		45.975	56.5182		68.962	12.68
		47.621	30.8539		50.53	12.68
		82.012	32.0149		24.44	12.724
		88.751	32.7535		35.446	12.8
		52.76	33.5947		41.634	12.8
		46.184	50.0216		60.255	13.103
		78.393	33.8567		48.743	13.13
		80.824	31.5435		89.26	13.173
		70.006	31.1334		74.67	13.241
		198.63	31.7817		80.3482	13.32
		38.951	26.4404		88.2101	13.325
		43.576	23.3415		25.35	13.392
		50.345	77.7738		59.657	13.449
		30.313	72.4166		10.49	13.627
		55.182	23.1452		90	13.67
		30.124	39.8335		8.13	13.74
		46.387	35.4581		63.435	13.89
		30.884	35.3267		8.13	14.036
		46.107	38.6386		86.1859	14.381
		147.26	75.5356		86.2686	14.421
		76.98	22.8462		60.555	14.47
		30.598	58.3441		24.775	14.47
		44.377	94.6109		78.024	14.657
		80.66	39.6421		0.785	14.744
		62.125	35.2437		11.69	14.769
		100.51	25.6317		87.4739	14.859
		44.382	30.5998		45.939	14.931
		339.39	58.6069
		40.162	48.8238
		63.772	54.5254
		39.349	53.1731
		32.818	56.0785
		50.35	26.3155
		255.41	22.2954
		54.357	22.6874
		39.456	25.2678
		30.768	23.3683
		68.527	23.2636
		67.851	37.9916
		56.594	38.6703
		81.103	32.5413
		100.52	71.3076
		58.799	85.4704
		72.67	33.0929
		77.466	41.9135
		78.348	38.3613
		31.28	53.5385
		40.56	24.3069
		156.6	33.316
		87.285	40.2789
		49.3	25.0859
		32.346	24.0087
		53.968	35.1607
		38.591	45.2997
		58.658	94.9141
		48.915	91.0659
		82.99	47.6404
		72.362	23.1083
		171.38	63.6862
		37.969	89.3547
		80.47	24.5408
		40.42	54.1038
		89.031	133.238
		58.658	26.6945
		55.434	25.9516
		39.086	23.5379
		54.032	82.6185
		82.571	38.5671
		39.942	33.108
		63.948	26.0447
		32.101	57.6026
		54.604	22.4845
		86.344	39.11
		101.49	22.9026
		126.75	33.069
		53.85	25.8584
		42.1	51.9891
		34.427	26.9097
		107.52	23.413
		35.546	21.9286
		126.17	39.2198
		30.857	21.9654
		55.324	43.7821
		36.38	73.8606
		33.405	40.5136
		89.664	29.6691
		80.741	44.2434
		33.951	62.5064
		107.42	35.4004
		33.236	22.8636
		40.235	50.1906
		147.62	57.6214
		56.883	32.1384
		70.891	29.2699
		31.999	31.1594
		95.829	26.5956
		44.313	25.2086
		41.853	24.0267
		38.32	39.536
		70.032	32.7095
		42.014	31.5153
		32.365	33.1817
		44.074	37.1187
		60.585	34.3232
		43.72	23.4123
		64.641	54.8099
		50.061	52.0742
		33.178	29.1522
		57.341	39.1562
		44.708	48.9567
		131.8	33.0394
		39.537	23.3372
		40.296	32.646
		83.626	33.0438
		83.751	33.0662
		30.271	22.421
		69.653	27.0815
		129.65	37.5664
		32.552	25.0101
		34.915	24.9285
		51.411	33.4445
		65.172	30.9218
		35.22	31.1673
		55.581	36.5361
		112.55	51.6591
		32.349	38.5512
		44.93	50.7588
		54.397	38.5353
		57.37	46.5293
		87.169	51.8613
		84.292	36.4271
		47.665	70.6874
		38.178	41.3663
		40.458	34.4495
		34.375	41.5085
		43.579	74.3804
		42.03	52.3436
		96.385	28.5731
		32.423	27.4497
		57.744	34.178
		47.28	26.488
		55.7	22.2737
		33.369	46.6102
		30.035	46.4759
		95.287	53.0381
		155.82	94.943
		91.375	42.881
		106.12	47.4823
		55.618	41.8883
		149.47	27.4822
		33.019	56.7362
		58.776	24.4354
		56.478	48.9783
		145.17	39.2537
		33.43	55.4756
		36.069	42.2774
		79.864	28.9269
		74.802	23.4946
		41.476	29.4229
		92.171	34.1326
		77.404	31.3658
		100.59	22.0528
		129.05	31.6178
		38.985	23.478
		40.32	22.7177
		94.258	49.5927
		88.364	22.3466
		39.777	34.9239
		66.924	34.2553
		111.45	113.433
		78.647	24.1978
		37.416	73.0808
		33.77	36.6841
		282.1	25.2505
		126.23	28.0194
		31.487	43.4254
		51.182	53.7052
		68.224	34.0943
		36.996	95.4267
		77.838	40.5165
		43.138	32.6055
		180.6	37.9303
		50.649	42.1756
		74.019	51.5183
		117.71	29.7912
		70.574	23.2701
		142.72	22.3546
		37.369	41.172
		58.726	98.1054
		85.722	44.0059
		57.83	23.9025
		42.823	97.3473
		38.145	36.0819
		60.578	41.3345
		56.796	45.0124
		33.226	22.5567
		43.322	28.2699
		78.796	39.4905
		31.246	58.1845
		128.71	50.34
		41.9	40.6486
		52.362	43.7655
		38.42	32.5485
		44.727	48.1054
		96.849	24.6281
		174.75	43.0413
		35.944	21.7625
		36.196	100.611
		34.651	42.4341
		63.247	26.1508
		65.46	27.275
		41.582	25.2014
		78.783	60.5209
		35.004	23.9459
		106.09	112.206
		47.88	42.3807
		64.445	23.9076
		140.38	28.8273
		32.278	54.981
		69.375	47.4109
		30.537	23.013
		33.868	28.8728
		57.986	30.311
		51.382	27.3638
		59.552	60.5859
		115.88	123.426
		51.654	22.9047
		50.755	51.6353
		39.059	22.3112
		55.616	22.4824
		71.01	89.2536
		36.083	52.7024
		83.956	97.8021
		43.012	26.7263
		45.008	36.6812
		50.333	47.2867
		163.47	27.2793
		53.788	22.0918
		98.099	41.0082
		31.128	44.8384
		106.89	80.1348
		112.89	50.3754
		41.061	31.6698
		34.089	26.1248
		99.916	62.3765
		75.745	30.1825
		53.071	26.7342
		105.54	37.1346
		89.593	59.2199
		57.85	21.7127
		31.107	44.2572
		66.871	28.0627
		54.946	50.1191
		68.401	40.8378
		37.789	22.6946
		37.452	33.5282
		32.806	76.4598
		30.263	34.4755
		35.532	29.7016
		35.243	27.9169
		52.353	30.898
		73.308	25.6245
		82.731	97.5855
		109.88	132.538
		39.086	47.2174
		33.289	22.7625
		32.439	41.9966
		43.845	35.3664
		38.674	49.3306
		106.11	23.9639
		32.585	24.9191
		30.097	24.1776
		60.259	24.231
		86.353	29.8092
		76.939	30.6207
		68.88	33.8531
		58.045	22.7387
		45.133	38.6552
		85.931	59.3195
		66.942	24.3581
		87.505	24.3596
		57.822	39.0761
		32.563	31.4879
		48.19	47.7394
		44.251	70.7517
		73.2	29.3204
		49.826	27.3248
		92.772	28.3075
		79.619	36.4783
		55.248	21.9835
		49.383	23.7228
		39.802	30.4056
		103.85	30.5904
		52.565	26.9487
		77.643	22.6744
		112.98	32.3896
		47.895	23.6361
		92.191	50.9552
		76.079	33.303
		32.921	28.0013
		112.85	30.0453
		99.769	38.8017
		85.158	34.8878
		160.59	56.5095
		73.645	110.849
		31.414	48.4953
		42.793	42.8536
		48.456	43.525
		33.203	24.1437
		67.569	31.324
		104.39	79.4344
		74.972	45.6492
		94.572	35.9549
		46.761	82.4885
		30.315	30.3392
		49.68	43.8608
		31.757	31.6258
		124.84	38.0371
		34.442	30.594
		50.822	25.9804
		32.712	24.0072
		67.67	22.7473
		55.465	38.2891
		58.131	51.1371
		30.498	35.8502
		31.714	65.115
		182.39	23.2433
		83.549	34.4755
		36.299	28.0049
		34.487	24.2505
		47.112	22.2318
		89.534	52.1515
		85.394	35.5108
		53.367	48.9379
		79.474	36.8956
		94.219	49.7032
		52.416	21.9091
		59.251	39.4811
		58.475	23.7776
		65.131	27.6988
		48.267	32.1261
		32.541	42.2608
		41.245	41.076
		70.622	53.3024
		95.315	49.0765
		41.78	22.8159
		80.524	32.3882
		60.663	28.576
		78.753	27.0302
		86.096	38.2277
		37.828	37.1498
		34.084	22.3351
		115.03	33.3145
		69.779
		38.463
		76.256
		57.079
		40.193
		58.1
		99.902
		32.835
		46.914
		30.198
		136.9
		128.17
		39.138
		59.651
		58.999
		40.114
		35.374
		58.548
		60.954
		84.935
		74.444
		34.772
		46.029
		52.772
		62.217
		41.553
		87.348
		36.67
		109.29
		79.778
		33.191
		40.175
		73.716
		36.634
		162.35
		67.419
		37.307
		30.797
		51.352
		40.203
		49.607
		46.202
		116.15
		71.577
		34.531
		86.573
		35.758
		80.435
		84.606
		122.51
		64.113
		68.659
		51.378
		55.801
		69.99
		57.982
		44.188
		87.793
		33.093
		54.144
		271
		70.087
		81.381
		37.737
		61.274
		51.928
		61.391
		48.366
		34.158
		43.798
		62.277
		31.679
		32.323
		41.57
		61
		41.103
		80.431
		79.289
		53.648
		64.34
		31.407
		128.22
		38.669
		33.301
		91.491
		114.43
		148.43
		43.038
		59.611
		115.2
		50.766
		39.317
		73.486
		34.79
		34.763
		31.13
		49.449
		51.853
		48.1
		37.883
		79.967
		72.496
		93.793
		70.152
		48.736
		101.61
		101.85
		32.318
		103.43
		36.432
		66.395
		60.44
		74.672
		33.004
		65.847
		53.344
		73.348
		80.065
		53.737
		49.435
		44.284
		54.193
		118.86
		46.964
		115.11
		129.59
		45.067
		32.854
		56.421
		40.745
		125.44
		116.14
		60.379
		102.67
		39.409
		100.9
		51.95
		124.71
		35.882
		76.976
		31.68
		111.2
		30.786
		49.841
		48.877
		86.023
		104.26
		61.233
		85.467
		36.27
		81.348
		42.301
		40.042
		78.107
		48.072
		36.462
		31.4
		70.592
		238.97
		52.451
		77.104
		38.433
		57.105
		78.983
		39.695
		113.27
		43.721
		31.302
		50.651
		31.454
		53.503
		113.89
		120.57
		52.068
		51.01
		100.26
		60.428
		95.942
		67.834
		42.979
		42.501
		138.36
		41.705
		31.381
		35.137
		77.052
		43.423
		90.936
		40.789
		30.786
		39.664
		86.41
		39.361
		136.98
		42.168
		71.748
		46.176
		87.011
		70.23
		41.322
		34.172
		50.442
		32.03
		51.486
		223.4
		80.275
		74.974
		72.401
		69.627
		42.874
		93.575
		52.854
		157.5
		62.19
		30.401
		60.467
		36.342
		88.559
		50.355
		36.924
		56.82
		106.78
		90.81
		43.32
		30.892
		64.804
		40.739
		45.108
		60.553
		55.672
		97.3
		97.312
		48.037
		42.656
		39.521
		48.569
		75.345
		47.752
		32.347
		57.398
		43.922
		65.013
		41.512
		33.039
		101.05
		50.037
		179.89
		119.11
		75.082
		109.18
		39.966
		34.854
		38.48
		51.906
		80.9
		32.436
		56.277
		78.241
		47.685
		32.57
		189.18
		31.372
		53.496
		170.66
		59.394
		147.66
		46.375
		42.05
		69.306
		42.705
		53.064
		76.397
		39.336
		85.774
		51.146
		42.939
		43.748
		40.316
		72.512
		32.672
		115.4
		47.703
		43.11
		134.31
		30.705
		39.763
		88.321
		52.757
		47.767
		44.023
		70.377
		47.896
		39.694
		42.61
		44.969
		78.139
		40.178
		39.387
		39.482
		163.88
		63.395
		104.09
		56.949
		87.939
		32.256
		48.197
		49.766
		49.215
		48.812
		67.516
		41.559
		40.766
		117.23
		72.886
		73.865
		31.794
		148.4
		37.329
		106.24
		54.002
		62.386
		111.86
		84.664
		31.286
		116.04
		107.06
		40.128
		37.699
		40.705
		46.724
		96.367
		37.556
		36.883
		142.17
		64.446
		39.282
		34.147
		33.854
		41.1
		53.032
		55.705
		33.716
		38.023
		60.123
		70.864
		55.946
		34.154
		47.873
		52.237
		31.981
		107.49
		68.599
		32.144
		37.657
		44.979
		39.198
		34.605
		40.454
		44.603
		30.857
		161.31
		91.294
		30.932
		62.953
		79.42
		45.922
		95.565
		34.641
		41.391
		47.055
		32.385
		35.316
		86.251
		34.233
		50.701
		43.627
		30.984
		43.2
		43.285
		100.12
		118.78
		32.737
		40.718
		101.72
		34.184
		51.054
		148.09
		50.346
		43.381
		89.909
		54.422
		105.53
		110.48
		35.951
		79.529
		37.215
		48.263
		46.482
		36.935
		41.458
		55.948
		164.93
		43.075
		74.007
		72.265
		58.611
		41.899
		60.537
		91.571
		53.045
		67.487
		67.708
		82.281
		91.245
		61.24
		60.659
		38.304
		48.578
		33.37
		107.63
		46.614
		60.659
		36.064
		60.569
		136.17
		62.879
		83.417
		99.26
		34.959
		47.309
		64.683
		30.414
		53.081
		71.943
		31.666
		55.571
		30.298
		30.819
		48.662
		68.285
		38.072
		39.104
		65.175
		84.985
		36.549
		49.965
		30.238
		65.555
		30.57
		47.601
		63.805
		46.333
		33.654
		82.691
		47.241
		67.778
		33.968
		48.903
		55.429
		37.846
		32.797
		37.059
		65.015
		83.5
		51.443
		77.872
		63.777
		35.982
		61.082
		35.742
		54.5
		46.28
		62.943
		45.792
		69.531
		38.217
		55.666
		62.382
		32.556
		39.331
		31.258
		30.372
		34.053
		42.451
		59.159
		57.535
		41.737
		81.942
		41.968
		148.41
		63.509
		31.177
		62.371
		37.925
		38.215
		52.165
		106.15
		36.795
		42.006
		58.52
		110.67
		62.129
		41.589
		46.324
		33.819
		45.086
		31.472
		30.022
		31.526
		43.534
		53.025
		46.641
		38.939
		46.608
		45.336
		50.491
		41.119
		36.358
		39.724
		86.078
		46.08
		39.053
		46.031
		48.22
		38.068
		49.85
		36.724
		33.995
		66.101

## Sheet: Fig 3d
Fig 3d		Collagen+BSA	Collagen+AGEs		Unpair t test
		61	65			p value
		51.4	66.7			0.9709
		42.6	57.9
		66.2	51.7
		51.74	33.02

## Sheet: Fig 3e
Fig 3e		Collagen+BSA	Collagen+AGEs		Unpair t test
		7180.61	398.418			p value
		998.203	448.75			0.0182
		8791.22	1493.13
		9864.96	1328.48
		2784.98	145.711

## Sheet: Fig 3h
Fig 3h		Collagen+BSA	Collagen+AGEs	Collagen+ AGEs+ALT		One-way ANOVA with Tukey's multiple comparisons test
		0	7.24061	3.769			p value
		0	5.31079	1.42113		Collagen+BSA vs Collagen+AGEs	<0.0001
		0	8.58256	2.37968		Collagen+AGEs vs Collagen+ALT-711	0.0002
		0	6.21053	1.21343
		0	9.6022	4.13844

## Sheet: Fig 3i
Fig 3i		Collagen+BSA	Collagen+AGEs	Collagen+ AGEs+ALT		Kruskal–Wallis with Dunn’s test
		8.185	0.961622	9.22459			p value
		8.2267	9.74072	29.9281		Collagen+BSA vs Collagen+AGEs	<0.0001
		9.0715	1.99903	15.9793		Collagen+AGEs vs Collagen+ALT-711	<0.0001
		9.0903	9.57686	18.5548
		9.7276	0.654586	24.2438
		11.134	5.88363	29.171
		11.31	3.30733	6.4339
		11.944	8.85266	10.7252
		12.265	4.99912	20.9022
		13.134	7.24331	22.7466
		14.036	1.01881	14.286
		14.036	3.30554	13.1099
		14.281	1.48644	19.674
		14.381	2.99366	12.0302
		14.56	5.30895	6.0723
		15.461	5.12057	14.5445
		15.751	8.01825	24.2788
		15.945	5.66303	24.1259
		16.39	6.82627	16.5492
		16.699	2.52856	24.6032
		18.435	3.30217	13.0059
		18.853	5.50813	11.6453
		19.592	5.14606	16.5079
		20.072	3.85244	8.33858
		21.161	7.74428	28.0592
		21.523	3.78285	7.96998
		21.801	0.082114	8.28719
		22.834	1.51153	13.6992
		23.199	6.95781	28.5958
		24.228	6.70587	28.2948
		25.278	1.23362	22.943
		25.821	7.57694	11.8701
		25.907	3.31936	21.0911
		28.887	6.45223	13.1997
		29.116	8.67678	12.3333
		29.249	4.88087	13.5929
		29.358	3.09277	26.2928
		29.476	1.66425	11.9171
		31.283	9.59752	6.7549
		31.701	3.2116	6.31445
		31.701	6.69254	9.20303
		31.827	8.09551	25.8007
		32.229	7.18011	11.9876
		32.242	0.195612	11.6661
		36.158	0.217682	19.224
		38.157	9.49843	6.7937
		38.157	7.23126	7.63188
		38.904	3.58126	15.045
		39.44	4.16503	6.56942
		41.009		8.71011
		41.532
		41.76
		42.138
		42.274
		44.029
		45
		46.332
		46.809
		47.045
		47.083
		48.814
		49.028
		51.633
		54.36
		55.176
		55.751
		55.923
		56.976
		57.339
		61.26
		61.477
		64.359
		65.638
		67.036
		69.326
		70.017
		70.201

## Sheet: Fig 3j
Fig 3j		Collagen+BSA	Collagen+AGEs	Collagen+ AGEs+ALT		Kruskal–Wallis with Dunn’s test
		76.4492	14.4622	19.3536			p value
		72.6511	13.0353	17.5436		Collagen+BSA vs Collagen+AGEs	<0.0001
		80.2388	12.4471	16.3949		Collagen+AGEs vs Collagen+ALT-711	<0.0001
		77.7623	11.7568	16.3218
		81.1087	10.1213	16.1934
		86.8837	9.5381	15.3824
		82.0747	9.49836	15.0972
		89.1829	9.42032	14.9666
		74.3186	9.05208	14.6012
		80.4404	8.89314	14.3522
		76.935	8.66113	14.1833
		78.7432	8.55328	14.04
		82.1361	8.03959	13.9173
		76.0669	7.90691	13.9158
		71.8659	7.81751	13.6093
		76.4904	7.45565	13.5526
		72.4043	7.30027	13.4007
		87.2727	7.27685	13.3426
		81.1853	7.21796	13.09
		89.8106	7.18249	12.7636
		87.6648	7.10515	12.6465
		79.8411	7.07343	12.6316
		75.3924	6.95132	12.4819
		71.5894	6.89215	12.3847
		73.89	6.78728	12.3733
		74.8514	6.72116	12.3641
		75.0604	6.70838	12.3428
		78.9326	6.69029	12.262
		80.2321	6.4736	12.2463
		72.4076	6.41564	12.0562
		75.4394	6.32794	11.981
		72.5702	6.30885	11.9036
		77.692	6.22889	11.8341
		77.3822	6.21605	11.8277
		87.9964	6.04839	11.7036
		71.3993	6.0381	11.695
		76.6091	6.03604	11.6922
		78.6505	5.94685	11.6475
		85.341	5.91109	11.622
		76.4898	5.84965	11.6142
		73.7023	5.8251	11.4687
		79.8108	5.79892	11.3559
		87.6917	5.78558	11.3559
		89.921	5.7848	11.3247
		73.2791	5.76876	11.3176
		86.7801	5.74968	11.2282
		79.795	5.62913	11.121
		83.9899	5.61097	11.0394
		87.4855	5.59891	11.026
		84.7036	5.51766	10.9884
		70.9107	5.49787	10.9749
		84.4182	5.48276	10.9614
		85.725	5.41251	10.9508
		71.3851	5.31517	10.8457
		73.7166	5.28622	10.7826
		43.3237	5.26976	10.7514
		79.7975	5.23485	10.6918
		64.6899	5.17858	10.4931
		79.0257	5.15169	10.4896
		55.2365	5.05953	10.4846
		86.7939	5.05605	10.4647
		52.3475	5.04044	10.464
		57.6773	5.03874	10.4626
		84.4229	5.01412	10.3654
		68.414	4.97765	10.3484
		63.2459	4.96743	10.3086
		41.5619	4.92067	10.2682
		64.9201	4.91081	10.2185
		76.2432	4.90549	10.1958
		48.8085	4.89024	10.1227
		70.4794	4.79324	10.1022
		67.3725	4.77494	10.1
		61.0647	4.77359	10.0702
		76.2327	4.75408	10.0624
		89.7775	4.73982	10.0426
		60.9427	4.70129	10.0099
		69.5469	4.67568	10.0007
		82.0789	4.67468	9.97162
		60.1824	4.62189	9.95672
		49.3716	4.60068	9.9482
		55.348	4.60032	9.94394
		40.3623	4.58472	9.93685
		42.962	4.57876	9.89782
		56.2784	4.54768	9.8886
		66.8331	4.52455	9.88789
		43.7126	4.52022	9.88009
		68.5095	4.47843	9.85809
		77.9821	4.44976	9.85171
		60.3302	4.44033	9.84674
		58.2569	4.41776	9.83681
		72.1427	4.37626	9.81481
		72.2364	4.35391	9.79353
		68.9277	4.33887	9.77933
		54.3235	4.32106	9.77224
		66.2408	4.29665	9.73251
		63.4448	4.29253	9.72328
		53.3739	4.28714	9.71761
		58.6198	4.28594	9.71122
		81.9679	4.24996	9.70342
		87.9461	4.20328	9.67433
		41.1506	4.16986	9.61898
		47.1817	4.1573	9.61331
		67.9844	4.11473	9.58847
		49.6012	4.07372	9.58564
		47.0158	4.06989	9.5679
		9.09607	4.0381	9.52249
		9.05846	4.0188	9.50262
		9.05349	4.01234	9.49907
		9.05278	4.00348	9.47637
		9.03221	3.9675	9.4714
		9.00241	3.95601	9.4714
		8.96835	3.94813	9.45721
		8.957	3.94451	9.4487
		8.93926	3.92238	9.44231
		8.93429	3.91358	9.39477
		8.93004	3.90528	9.39123
		8.92933	3.90003	9.38413
		8.91159	3.893	9.33163
		8.87115	3.86774	9.32027
		8.85696	3.85221	9.31744
		8.85625	3.81425	9.30608
		8.85625	3.78551	9.24932
		8.81297	3.78125	9.24719
		8.81226	3.74776	9.2401
		8.80374	3.73556	9.23229
		8.79381	3.73059	9.21314
		8.786	3.71222	9.21101
		8.76614	3.70328	9.20037
		8.74485	3.67929	9.18405
		8.73492	3.65141	9.1585
		8.70938	3.62977	9.11877
		8.681	3.62324	9.08613
		8.66397	3.61544	9.07194
		8.62991	3.6021	9.06627
		8.62494	3.59174	9.04001
		8.62281	3.5894	9.02298
		8.6214	3.58429	9.0017
		8.60933	3.54371	8.97899
		8.60862	3.53704	8.97048
		8.59514	3.53313	8.92223
		8.59089	3.52888	8.89598
		8.5845	3.52256	8.88463
		8.56889	3.49482	8.85483
		8.54548	3.48992	8.85412
		8.53483	3.46388	8.81368
		8.5249	3.44778	8.81155
		8.52064	3.43224	8.81155
		8.51497	3.39832	8.79736
		8.50787	3.38648	8.78246
		8.49368	3.37832	8.77536
		8.4873	3.36923	8.76685
		8.47949	3.36015	8.76117
		8.46601	3.34738	8.75975
		8.4575	3.33667	8.7555
		8.41918	3.32695	8.72144
		8.41634	3.32539	8.70654
		8.39719	3.3024	8.69306
		8.39435	3.27756	8.681
		8.39364	3.27359	8.65545
		8.38513	3.26302	8.62494
		8.37732	3.25351	8.60011
		8.37377	3.24705	8.59372
		8.33546	3.23776	8.5916
		8.32836	3.2335	8.58947
		8.29289	3.23265	8.57741
		8.26309	3.23038	8.57741
		8.21413	3.2164	8.56605
		8.20065	3.17163	8.50432
		8.19497	3.15978	8.48588
		8.19426	3.14545	8.47665
		8.16163	3.14467	8.47027
		8.13183	3.1253	8.45679
		8.13112	3.096	8.44402
		8.11622	3.08287	8.44189
		8.11409	3.07251	8.41776
		8.08145	3.06606	8.40712
		8.03533	3.04463	8.39435
		8.02114	3.02292	8.38938
		8.00482	3.02036	8.38938
		23.3021	3.00518	8.37803
		22.637	3.00277	8.37519
		22.8011	2.98914	8.3681
		22.1906	2.98581	8.33404
		10.5037	2.97836	8.3312
		19.0618	2.97403	8.3312
		23.7073	2.94842	8.33049
		25.7691	2.94778	8.32978
		21.2538	2.93217	8.31559
		25.5702	2.88491	8.28792
		18.6354	2.87491	8.27657
		26.2202	2.85483	8.27586
		22.0427	2.8488	8.26451
		12.4168	2.83958	8.26238
		16.162	2.83802	8.23613
		14.4804	2.83347	8.21271
		29.2412	2.8317	8.21271
		22.9875	2.80701	8.21058
		25.888	2.80077	8.20845
		16.2504	2.79942	8.20562
		20.5528	2.78934	8.20491
		21.7205	2.78629	8.18362
		26.0783	2.78289	8.17298
		28.6806	2.78267	8.17085
		23.7778	2.77309	8.11054
		28.5057	2.76955	8.10061
		23.1325	2.75862	8.08855
		17.7921	2.73627	8.07506
		29.4843	2.70654	8.07152
		10.0267	2.67433	8.06655
		24.2711	2.67341	8.03036
		15.4845	2.65993	8.02469
		29.3151	2.6363	7.98425
		23.452	2.61593	7.9658
		23.9121	2.61196	7.96509
		17.964	2.606	7.95657
		13.7438	2.59798	7.94451
		11.8292	2.59266	7.89201
		13.4178	2.58479	7.88349
		20.8664	2.57641	7.88278
		10.1481	2.57542	7.8693
		29.1622	2.56762	7.84305
		23.0781	2.56755	7.83808
		29.1365	2.55939	7.83737
		18.6056	2.55818	7.83666
		18.6453	2.54321	7.82318
		14.1096	2.53611	7.81183
		18.2395	2.53242	7.80828
		17.0077	2.53221	7.77494
		27.9213	2.52831	7.7572
		25.8742	2.50901	7.74868
		11.6058	2.49113	7.73166
		16.4815	2.49106	7.71747
		24.0452	2.47829	7.71392
		24.4387	2.47368	7.70824
		7.44359	2.46665	7.70186
		7.42443	2.46147	7.6827
		7.39463	2.45019	7.66567
		7.37264	2.44771	7.66283
		7.35987	2.44295	7.63516
		7.33574	2.44267	7.6309
		7.33149	2.4321	7.62807
		7.32865	2.40776	7.62097
		7.29814	2.40684	7.60962
		7.2882	2.40294	7.60252
		7.2882	2.3835	7.58337
		7.28608	2.37789	7.5713
		7.2804	2.37051	7.56705
		7.27401	2.36143	7.55498
		7.25911	2.35582	7.55286
		7.24918	2.33965	7.54292
		7.24492	2.33709	7.53441
		7.24421	2.32347	7.52873
		7.23286	2.32035	7.52022
		7.22931	2.30673	7.51029
		7.22577	2.29757	7.50461
		7.22293	2.2963	7.49893
		7.22151	2.29232	7.49751
		7.21371	2.28899	7.49113
		7.21016	2.28799	7.47765
		7.20448	2.28672	7.47481
		7.18461	2.28019	7.4521
		7.1832	2.27934	7.44714
		7.18107	2.27728	7.43437
		7.17894	2.26664	7.43224
		7.17823	2.26096	7.41734
		7.16971	2.25252	7.40953
		7.14843	2.2511	7.39534
		7.13495	2.24812	7.38328
		7.12572	2.234	7.36909
		7.1165	2.23223	7.36554
		7.10018	2.23095	7.35845
		7.09075	2.22903	7.35561
		7.08741	2.22059	7.35348
		7.08372	2.21427	7.35348
		7.08315	2.20207	7.32794
		7.07478	2.19639	7.32368
		7.06705	2.19022	7.32013
		7.06329	2.18738	7.32013
		7.06024	2.18263	7.31375
		7.03249	2.18192	7.28962
		7.03214	2.16901	7.2882
		7.03115	2.16461	7.2875
		7.031	2.16411	7.27827
		7.00234	2.15815	7.27401
		7.00035	2.15744	7.24421
		6.98375	2.15127	7.23073
		6.98276	2.15042	7.22861
		6.95877	2.14886	7.22577
		6.95367	2.14148	7.22506
		6.94771	2.14134	7.2208
		6.93635	2.13637	7.21654
		6.93018	2.1341	7.21229

## Sheet: Fig 3k
Fig 3k		Time (s)	Collagen+BSA	Collagen+AGEs	Collagen+ AGEs+ALT
		0.031	1	1	1
		0.032	0.999075	0.999383	1.00108
		0.132	0.988899	0.990136	0.977371
		0.232	0.975023	0.976161	0.953664
		0.332	0.972248	0.964653	0.947198
		0.432	0.970398	0.950884	0.938578
		0.532	0.962997	0.934443	0.942888
		0.632	0.950046	0.91903	0.925647
		0.732	0.943571	0.907522	0.909483
		0.832	0.93802	0.899301	0.900862
		0.932	0.927845	0.889026	0.909483
		1.032	0.918594	0.879573	0.896552
		1.132	0.911193	0.870736	0.897629
		1.232	0.885291	0.859227	0.892241
		1.332	0.886216	0.848541	0.869612
		1.432	0.891767	0.842376	0.859914
		1.532	0.886216	0.83621	0.854526
		1.632	0.878816	0.829223	0.859914
		1.732	0.873265	0.81977	0.857759
		1.832	0.87234	0.81155	0.842672
		1.932	0.877891	0.80559	0.831897
		2.032	0.876041	0.800452	0.831897
		2.132	0.86679	0.791204	0.836207
		2.232	0.859389	0.7836	0.84375
		2.332	0.86124	0.775997	0.826509
		2.432	0.867715	0.76942	0.809267
		2.532	0.860315	0.764488	0.803879
		2.632	0.835338	0.758529	0.804957
		2.732	0.827937	0.755651	0.800647
		2.832	0.824237	0.750925	0.80819
		2.932	0.828862	0.743321	0.790948
		3.032	0.822387	0.736745	0.78125
		3.132	0.810361	0.732429	0.779095
		3.232	0.812211	0.73058	0.772629
		3.332	0.828862	0.724825	0.797414
		3.432	0.821462	0.719688	0.795259
		3.532	0.825162	0.712289	0.775862
		3.632	0.813136	0.707563	0.764009
		3.732	0.809436	0.703247	0.755388
		3.832	0.80666	0.69852	0.765086
		3.932	0.798335	0.695849	0.760776
		4.032	0.80296	0.692766	0.75
		4.132	0.796485	0.68619	0.756466
		4.232	0.788159	0.68023	0.734914
		4.332	0.784459	0.675092	0.733836
		4.432	0.781684	0.674065	0.746767
		4.532	0.785384	0.670571	0.746767
		4.632	0.787234	0.666667	0.748922
		4.732	0.778908	0.661323	0.733836
		4.832	0.785384	0.655775	0.71444
		4.932	0.790934	0.652076	0.725216
		5.032	0.790934	0.648788	0.720905
		5.132	0.775208	0.647554	0.728448
		5.232	0.757632	0.643033	0.71444
		5.332	0.758557	0.637074	0.710129
		5.432	0.757632	0.632963	0.705819
		5.532	0.755782	0.630292	0.706897
		5.632	0.744681	0.628853	0.707974
		5.732	0.746531	0.628237	0.711207
		5.832	0.753006	0.621249	0.71444
		5.932	0.761332	0.615906	0.699353
		6.032	0.755782	0.614057	0.6875
		6.132	0.742831	0.614262	0.696121
		6.232	0.752081	0.613646	0.706897
		6.332	0.756707	0.613851	0.707974
		6.432	0.752081	0.607686	0.686422
		6.532	0.748381	0.600904	0.675647
		6.632	0.736355	0.598027	0.682112
		6.732	0.740981	0.594739	0.695043
		6.832	0.742831	0.594328	0.699353
		6.932	0.73728	0.592067	0.688578
		7.032	0.747456	0.588163	0.685345
		7.132	0.730805	0.58282	0.668103
		7.232	0.73358	0.578504	0.671336
		7.332	0.728955	0.578709	0.675647
		7.432	0.747456	0.580148	0.677802
		7.532	0.744681	0.578093	0.685345
		7.632	0.722479	0.567201	0.66056
		7.732	0.719704	0.565351	0.65194
		7.832	0.730805	0.566584	0.662716
		7.932	0.734505	0.568845	0.685345
		8.032	0.724329	0.569051	0.6875
		8.132	0.721554	0.567818	0.673491
		8.232	0.716004	0.559392	0.657328
		8.332	0.715079	0.55261	0.654095
		8.432	0.717854	0.548089	0.665948
		8.532	0.713228	0.554665	0.673491
		8.632	0.705828	0.554048	0.657328
		8.732	0.711378	0.550555	0.640086
		8.832	0.708603	0.547267	0.640086
		8.932	0.721554	0.545828	0.646552
		9.032	0.716929	0.538841	0.650862
		9.132	0.711378	0.540896	0.65625
		9.232	0.711378	0.538635	0.653017
		9.332	0.708603	0.538224	0.640086
		9.432	0.709528	0.532676	0.627155
		9.532	0.711378	0.531237	0.62931
		9.632	0.695652	0.528771	0.642241
		9.732	0.686401	0.529182	0.644397
		9.832	0.684551	0.526716	0.626078
		9.932	0.690102	0.520962	0.617457
		10.032	0.687327	0.519318	0.628233
		10.132	0.686401	0.51603	0.630388
		10.232	0.697502	0.515619	0.645474
		10.332	0.692877	0.515824	0.635776
		10.432	0.709528	0.517263	0.621767
		10.532	0.700278	0.515619	0.615302
		10.632	0.692877	0.510275	0.628233
		10.732	0.687327	0.506782	0.642241
		10.832	0.691027	0.505754	0.635776
		10.932	0.688252	0.506782	0.626078
		11.032	0.680851	0.510275	0.609914
		11.132	0.666975	0.508015	0.596983
		11.232	0.66235	0.500206	0.601293
		11.332	0.673451	0.495273	0.614224
		11.432	0.681776	0.49404	0.627155
		11.532	0.681776	0.49404	0.616379
		11.632	0.680851	0.492602	0.607759
		11.732	0.677151	0.493424	0.607759
		11.832	0.690102	0.492396	0.613147
		11.932	0.694727	0.490958	0.625
		12.032	0.678076	0.489108	0.606681
		12.132	0.675301	0.486642	0.600216
		12.232	0.673451	0.487259	0.595905
		12.332	0.6679	0.486025	0.59806
		12.432	0.668825	0.480888	0.610991
		12.532	0.6605	0.477394	0.617457
		12.632	0.646623	0.478011	0.602371
		12.732	0.655874	0.478627	0.587284
		12.832	0.6679	0.476778	0.582974
		12.932	0.666975	0.472873	0.599138
		13.032	0.670675	0.470201	0.606681
		13.132	0.679001	0.46979	0.610991
		13.232	0.675301	0.471434	0.604526
		13.332	0.670675	0.472667	0.586207
		13.432	0.674376	0.474106	0.581897
		13.532	0.665125	0.468968	0.590517
		13.632	0.661425	0.469174	0.602371
		13.732	0.654024	0.468146	0.601293
		13.832	0.657724	0.462187	0.587284
		13.932	0.657724	0.463831	0.588362
		14.032	0.661425	0.463009	0.587284
		14.132	0.661425	0.460954	0.594828
		14.232	0.647549	0.457871	0.600216
		14.332	0.661425	0.454377	0.585129
		14.432	0.666975	0.456638	0.581897
		14.532	0.66975	0.456021	0.567888
		14.632	0.655874	0.456638	0.571121
		14.732	0.646623	0.452322	0.582974
		14.832	0.654024	0.449445	0.602371
		14.932	0.652174	0.447185	0.587284
		15.032	0.655874	0.446363	0.574353
		15.132	0.638298	0.448212	0.572198
		15.232	0.637373	0.447801	0.584052
		15.332	0.651249	0.444307	0.586207
		15.432	0.649399	0.442047	0.58944
		15.532	0.635523	0.440197	0.572198
		15.632	0.639223	0.439992	0.572198
		15.732	0.649399	0.439992	0.56681
		15.832	0.658649	0.440814	0.579741
		15.932	0.650324	0.437731	0.587284
		16.032	0.655874	0.43506	0.59806
		16.132	0.648474	0.433621	0.577586
		16.232	0.647549	0.434649	0.561422
		16.332	0.649399	0.436909	0.570043
		16.432	0.643848	0.435471	0.584052
		16.532	0.635523	0.432388	0.576509
		16.632	0.620722	0.430538	0.576509
		16.732	0.630897	0.426634	0.550647
		16.832	0.631822	0.428072	0.545259
		16.932	0.640148	0.428072	0.5625
		17.032	0.635523	0.425812	0.568966
		17.132	0.629972	0.42499	0.564655
		17.232	0.645698	0.42088	0.563578
		17.332	0.6605	0.419647	0.55819
		17.432	0.653099	0.418208	0.553879
		17.532	0.650324	0.419236	0.560345
		17.632	0.649399	0.421496	0.564655
		17.732	0.643848	0.420058	0.574353
		17.832	0.641998	0.417386	0.559267
		17.932	0.638298	0.416358	0.552802
		18.032	0.632747	0.415947	0.537716
		18.132	0.626272	0.41718	0.559267
		18.232	0.627197	0.418002	0.578664
		18.332	0.629047	0.415742	0.570043
		18.432	0.638298	0.412043	0.559267
		18.532	0.630897	0.408344	0.55819
		18.632	0.643848	0.407316	0.557112
		18.732	0.642923	0.408755	0.556034
		18.832	0.643848	0.412454	0.552802
		18.932	0.640148	0.407933	0.55819
		19.032	0.632747	0.407316	0.553879
		19.132	0.623497	0.404028	0.540948
		19.232	0.625347	0.404233	0.548491
		19.332	0.622572	0.407111	0.556034
		19.432	0.630897	0.406494	0.55819
		19.532	0.620722	0.403206	0.55819
		19.632	0.610546	0.400329	0.544181
		19.732	0.618871	0.400123	0.540948
		19.832	0.631822	0.398479	0.544181
		19.932	0.646623	0.398479	0.55819
		20.032	0.636448	0.399096	0.565733
		20.132	0.628122	0.396424	0.556034
		20.232	0.629047	0.392109	0.538793
		20.332	0.637373	0.393136	0.536638
		20.432	0.637373	0.396219	0.540948
		20.532	0.621647	0.396835	0.550647
		20.632	0.619796	0.394369	0.559267
		20.732	0.616096	0.392931	0.561422
		20.832	0.621647	0.39067	0.552802
		20.932	0.615171	0.391492	0.549569
		21.032	0.610546	0.392314	0.547414
		21.132	0.611471	0.391697	0.547414
		21.232	0.618871	0.391081	0.548491
		21.332	0.617021	0.387382	0.53556
		21.432	0.617021	0.384505	0.529095
		21.532	0.615171	0.383477	0.518319
		21.632	0.625347	0.383888	0.533405
		21.732	0.634598	0.385738	0.557112
		21.832	0.620722	0.383888	0.542026
		21.932	0.614246	0.380395	0.518319
		22.032	0.606846	0.381833	0.519397
		22.132	0.618871	0.382655	0.523707
		22.232	0.617946	0.381422	0.540948
		22.332	0.624422	0.381217	0.548491
		22.432	0.603145	0.379367	0.533405
		22.532	0.60592	0.379984	0.520474
		22.632	0.612396	0.376901	0.514009
		22.732	0.619796	0.376695	0.525862
		22.832	0.614246	0.377106	0.544181
		22.932	0.615171	0.376695	0.538793
		23.032	0.618871	0.374229	0.546336
		23.132	0.625347	0.370736	0.533405
		23.232	0.618871	0.368886	0.516164
		23.332	0.611471	0.369708	0.524784
		23.432	0.60407	0.372174	0.532328
		23.532	0.60222	0.374229	0.533405
		23.632	0.601295	0.37464	0.52694
		23.732	0.603145	0.37238	0.516164
		23.832	0.607771	0.371352	0.511853
		23.932	0.60222	0.372996	0.532328
		24.032	0.60222	0.368681	0.534483
		24.132	0.607771	0.368886	0.534483
		24.232	0.620722	0.368475	0.524784
		24.332	0.624422	0.36457	0.510776
		24.432	0.625347	0.364776	0.525862
		24.532	0.612396	0.364776	0.530172
		24.632	0.615171	0.365804	0.534483
		24.732	0.618871	0.365598	0.528017
		24.832	0.615171	0.364982	0.510776
		24.932	0.59482	0.362515	0.501078
		25.032	0.592044	0.359022	0.502155
		25.132	0.599445	0.360871	0.519397
		25.232	0.597595	0.362926	0.519397
		25.332	0.606846	0.361899	0.516164
		25.432	0.587419	0.361077	0.507543
		25.532	0.60592	0.357172	0.511853
		25.632	0.616096	0.35635	0.521552
		25.732	0.617946	0.355528	0.528017
		25.832	0.608696	0.357583	0.533405
		25.932	0.60407	0.358816	0.523707
		26.032	0.601295	0.357378	0.507543
		26.132	0.597595	0.356761	0.516164
		26.232	0.595745	0.35409	0.516164
		26.332	0.595745	0.355528	0.521552
		26.432	0.592969	0.356556	0.525862
		26.532	0.582794	0.358611	0.511853
		26.632	0.597595	0.356761	0.511853
		26.732	0.60592	0.352857	0.516164
		26.832	0.606846	0.351418	0.534483
		26.932	0.591119	0.349979	0.518319
		27.032	0.59852	0.351829	0.511853
		27.132	0.608696	0.351007	0.503233
		27.232	0.617021	0.348952	0.503233
		27.332	0.603145	0.346075	0.510776
		27.432	0.59667	0.346075	0.506466
		27.532	0.599445	0.346486	0.520474
		27.632	0.60407	0.347513	0.508621
		27.732	0.597595	0.346075	0.488147
		27.832	0.592044	0.345869	0.494612
		27.932	0.588344	0.342992	0.506466
		28.032	0.599445	0.342992	0.520474
		28.132	0.595745	0.345458	0.521552
		28.232	0.590194	0.346075	0.5
		28.332	0.585569	0.346691	0.494612
		28.432	0.593895	0.343609	0.505388
		28.532	0.603145	0.341348	0.515086
		28.632	0.60037	0.337443	0.520474
		28.732	0.601295	0.340115	0.506466
		28.832	0.603145	0.34217	0.511853
		28.932	0.601295	0.342376	0.509698
		29.032	0.597595	0.338882	0.510776
		29.132	0.593895	0.337649	0.510776
		29.232	0.592969	0.33621	0.509698
		29.332	0.581869	0.338471	0.502155
		29.432	0.587419	0.338882	0.483836
		29.532	0.589269	0.341348	0.487069
		29.632	0.599445	0.338882	0.49569
		29.732	0.60222	0.334361	0.511853
		29.832	0.597595	0.334772	0.508621
		29.932	0.595745	0.334361	0.491379
		30.032	0.59667	0.333539	0.49569
		30.132	0.604995	0.333333	0.496767
		30.232	0.603145	0.330251	0.509698
		30.332	0.589269	0.330662	0.514009
		30.432	0.584644	0.32984	0.503233
		30.532	0.587419	0.329223	0.510776
		30.632	0.584644	0.333333	0.496767
		30.732	0.588344	0.334566	0.505388
		30.832	0.580019	0.332922	0.511853
		30.932	0.590194	0.328196	0.50431
		31.032	0.574468	0.330662	0.497845
		31.132	0.592044	0.333128	0.497845
		31.232	0.604995	0.33395	0.497845
		31.332	0.608696	0.330045	0.511853
		31.432	0.59482	0.326757	0.512931
		31.532	0.595745	0.324702	0.507543
		31.632	0.601295	0.325524	0.489224
		31.732	0.582794	0.327374	0.492457
		31.832	0.60037	0.328196	0.492457
		31.932	0.592044	0.32799	0.501078
		32.032	0.59667	0.324702	0.498922
		32.132	0.59667	0.321414	0.493534
		32.232	0.589269	0.321208	0.480603
		32.332	0.585569	0.324291	0.484914
		32.432	0.592969	0.325319	0.501078
		32.532	0.591119	0.323674	0.516164
		32.632	0.593895	0.318331	0.501078
		32.732	0.580944	0.320797	0.492457
		32.832	0.578168	0.322647	0.480603
		32.932	0.595745	0.323469	0.493534
		33.032	0.597595	0.322647	0.492457
		33.132	0.589269	0.31792	0.503233
		33.232	0.567068	0.315454	0.496767
		33.332	0.561517	0.317509	0.492457
		33.432	0.578168	0.318948	0.488147
		33.532	0.589269	0.31977	0.490302
		33.632	0.586494	0.320386	0.497845
		33.732	0.589269	0.318331	0.515086
		33.832	0.589269	0.316687	0.509698
		33.932	0.59852	0.316482	0.490302
		34.032	0.595745	0.318331	0.46875
		34.132	0.592044	0.317509	0.483836
		34.232	0.591119	0.318537	0.5
		34.332	0.584644	0.31566	0.501078
		34.432	0.577243	0.311139	0.478448
		34.532	0.587419	0.311755	0.465517
		34.632	0.592969	0.31155	0.478448
		34.732	0.575393	0.313605	0.492457
		34.832	0.592969	0.310316	0.494612
		34.932	0.566142	0.310727	0.492457
		35.032	0.571693	0.309289	0.484914
		35.132	0.590194	0.309905	0.46875
		35.232	0.576318	0.314016	0.474138
		35.332	0.572618	0.315454	0.490302
		35.432	0.577243	0.315454	0.498922
		35.532	0.627197	0.313194	0.488147
		35.632	0.629972	0.311139	0.475216
		35.732	0.60592	0.309905	0.471983
		35.832	0.592969	0.310933	0.497845
		35.932	0.572618	0.312988	0.5
		36.032	0.570768	0.3097	0.5
		36.132	0.573543	0.305795	0.494612
		36.232	0.572618	0.304357	0.480603
		36.332	0.573543	0.308261	0.475216
		36.432	0.572618	0.311755	0.485991
		36.532	0.592044	0.309083	0.478448
		36.632	0.590194	0.309289	0.489224
		36.732	0.593895	0.304973	0.479526
		36.832	0.576318	0.305384	0.471983
		36.932	0.578168	0.307645	0.475216
		37.032	0.580019	0.307234	0.487069
		37.132	0.595745	0.307439	0.484914
		37.232	0.588344	0.303124	0.475216
		37.332	0.575393	0.301891	0.467672
		37.432	0.567993	0.301891	0.47306
		37.532	0.570768	0.30148	0.49569
		37.632	0.566142	0.305795	0.487069
		37.732	0.560592	0.307234	0.49569
		37.832	0.578168	0.304973	0.487069
		37.932	0.579093	0.302713	0.471983
		38.032	0.592969	0.299836	0.474138
		38.132	0.587419	0.301685	0.480603
		38.232	0.581869	0.303535	0.491379
		38.332	0.583719	0.303124	0.501078
		38.432	0.572618	0.302302	0.497845
		38.532	0.575393	0.300247	0.478448
		38.632	0.563367	0.29963	0.470905
		38.732	0.567068	0.300452	0.483836
		38.832	0.567993	0.300658	0.481681
		38.932	0.571693	0.298603	0.488147
		39.032	0.568918	0.296753	0.484914
		39.132	0.582794	0.295314	0.481681
		39.232	0.576318	0.294287	0.487069
		39.332	0.580019	0.296753	0.481681
		39.432	0.571693	0.300041	0.478448
		39.532	0.580944	0.296958	0.480603
		39.632	0.60037	0.293054	0.46444
		39.732	0.588344	0.290999	0.460129
		39.832	0.587419	0.29552	0.46444
		39.932	0.569843	0.298808	0.466595
		40.032	0.571693	0.29963	0.481681
		40.132	0.570768	0.296753	0.47306
		40.232	0.573543	0.292232	0.453664
		40.332	0.559667	0.291821	0.462284
		40.432	0.579093	0.290999	0.483836
		40.532	0.580944	0.292026	0.485991
		40.632	0.584644	0.296136	0.475216
		40.732	0.580944	0.293465	0.469828
		40.832	0.573543	0.289971	0.469828
		40.932	0.574468	0.290177	0.481681
		41.032	0.585569	0.290999	0.481681
		41.132	0.585569	0.294081	0.474138
		41.232	0.570768	0.294903	0.474138
		41.332	0.569843	0.292437	0.469828
		41.432	0.560592	0.289766	0.476293
		41.532	0.558742	0.288944	0.47306
		41.632	0.564292	0.289355	0.481681
		41.732	0.569843	0.291204	0.488147
		41.832	0.561517	0.289355	0.474138
		41.932	0.566142	0.286067	0.456897
		42.032	0.575393	0.285245	0.465517
		42.132	0.583719	0.2873	0.47306
		42.232	0.578168	0.290177	0.471983
		42.332	0.573543	0.290588	0.46875
		42.432	0.576318	0.290382	0.454741
		42.532	0.580944	0.287094	0.461207
		42.632	0.587419	0.285861	0.463362
		42.732	0.573543	0.287916	0.467672
		42.832	0.568918	0.288533	0.469828
		42.932	0.570768	0.288122	0.47306
		43.032	0.565217	0.286478	0.470905
		43.132	0.579093	0.285245	0.470905
		43.232	0.576318	0.284628	0.465517
		43.332	0.568918	0.283395	0.478448
		43.432	0.571693	0.282367	0.480603
		43.532	0.563367	0.288327	0.466595
		43.632	0.578168	0.285656	0.462284
		43.732	0.580944	0.283189	0.478448
		43.832	0.573543	0.279079	0.477371
		43.932	0.568918	0.280107	0.480603
		44.032	0.561517	0.285245	0.465517
		44.132	0.568918	0.286683	0.462284
		44.232	0.564292	0.283189	0.461207
		44.332	0.553191	0.280929	0.466595
		44.432	0.548566	0.28134	0.480603
		44.532	0.563367	0.280723	0.47306
		44.632	0.568918	0.27949	0.448276
		44.732	0.575393	0.27949	0.454741
		44.832	0.576318	0.279285	0.452586
		44.932	0.581869	0.278257	0.475216
		45.032	0.583719	0.277641	0.481681
		45.132	0.582794	0.279079	0.470905
		45.232	0.581869	0.28134	0.454741
		45.332	0.570768	0.280518	0.460129
		45.432	0.565217	0.278257	0.466595
		45.532	0.563367	0.276408	0.469828
		45.632	0.567068	0.276408	0.470905
		45.732	0.561517	0.278668	0.469828
		45.832	0.550416	0.280312	0.455819
		45.932	0.558742	0.281545	0.459052
		46.032	0.564292	0.276613	0.47306
		46.132	0.571693	0.27538	0.479526
		46.232	0.578168	0.271887	0.476293
		46.332	0.569843	0.273736	0.463362
		46.432	0.572618	0.273942	0.463362
		46.532	0.576318	0.275586	0.46444
		46.632	0.580944	0.273942	0.46875
		46.732	0.569843	0.273325	0.46875
		46.832	0.556892	0.274147	0.453664
		46.932	0.563367	0.276408	0.442888
		47.032	0.568918	0.277846	0.457974
		47.132	0.575393	0.277641	0.463362
		47.232	0.572618	0.273325	0.459052
		47.332	0.569843	0.270859	0.461207
		47.432	0.568918	0.272914	0.456897
		47.532	0.576318	0.275175	0.453664
		47.632	0.577243	0.274558	0.461207
		47.732	0.583719	0.273531	0.46444
		47.832	0.569843	0.270037	0.471983
		47.932	0.552266	0.268598	0.462284
		48.032	0.563367	0.270654	0.452586
		48.132	0.572618	0.271887	0.447198
		48.232	0.567993	0.275586	0.455819
		48.332	0.549491	0.273531	0.469828
		48.432	0.543941	0.273942	0.463362
		48.532	0.544866	0.269831	0.454741
		48.632	0.559667	0.270242	0.459052
		48.732	0.556892	0.271681	0.460129
		48.832	0.558742	0.272709	0.470905
		48.932	0.555967	0.27127	0.476293
		49.032	0.571693	0.268393	0.46875
		49.132	0.573543	0.267982	0.455819
		49.232	0.571693	0.267776	0.443966
		49.332	0.568918	0.270037	0.454741
		49.432	0.567068	0.270654	0.467672
		49.532	0.569843	0.268598	0.474138
		49.632	0.568918	0.266543	0.46444
		49.732	0.570768	0.267365	0.453664
		49.832	0.550416	0.270037	0.459052
		49.932	0.555042	0.269831	0.470905
		50.032	0.545791	0.269215	0.474138
		50.132	0.560592	0.270654	0.456897
		50.232	0.559667	0.265721	0.440733
		50.332	0.560592	0.265105	0.448276
		50.432	0.558742	0.266749	0.456897
		50.532	0.554117	0.264899	0.465517
		50.632	0.567068	0.266338	0.467672
		50.732	0.574468	0.264283	0.450431
		50.832	0.566142	0.26305	0.452586
		50.932	0.553191	0.260584	0.451509
		51.032	0.549491	0.264694	0.453664
		51.132	0.557817	0.265927	0.476293
		51.232	0.543941	0.268804	0.471983
		51.332	0.567993	0.26531	0.456897
		51.432	0.552266	0.263666	0.43319
		51.532	0.553191	0.260378	0.442888
		51.632	0.560592	0.260995	0.457974
		51.732	0.561517	0.266338	0.46444
		51.832	0.567068	0.264077	0.457974
		51.932	0.601295	0.266543	0.448276
		52.032	0.619796	0.262844	0.453664
		52.132	0.581869	0.260995	0.449353
		52.232	0.556892	0.260378	0.459052
		52.332	0.526364	0.259556	0.457974
		52.432	0.52914	0.259145	0.459052
		52.532	0.530065	0.262022	0.448276
		52.632	0.562442	0.262433	0.429957
		52.732	0.584644	0.2612	0.445043
		52.832	0.575393	0.261817	0.461207
		52.932	0.560592	0.262228	0.456897
		53.032	0.544866	0.26531	0.450431
		53.132	0.551341	0.264488	0.43319
		53.232	0.559667	0.258118	0.450431
		53.332	0.565217	0.256268	0.460129
		53.432	0.588344	0.256679	0.469828
		53.532	0.578168	0.259762	0.459052
		53.632	0.576318	0.260173	0.448276
		53.732	0.555042	0.259556	0.446121
		53.832	0.541166	0.257501	0.445043
		53.932	0.53099	0.256679	0.455819
		54.032	0.543941	0.259145	0.463362
		54.132	0.558742	0.260584	0.459052
		54.232	0.580944	0.262639	0.447198
		54.332	0.571693	0.263461	0.439655
		54.432	0.561517	0.259145	0.452586
		54.532	0.555042	0.253185	0.463362
		54.632	0.556892	0.254829	0.462284
		54.732	0.570768	0.258529	0.451509
		54.832	0.576318	0.258529	0.44181
		54.932	0.567993	0.259145	0.440733
		55.032	0.560592	0.254829	0.445043
		55.132	0.559667	0.25524	0.450431
		55.232	0.556892	0.255857	0.449353
		55.332	0.555967	0.257296	0.448276
		55.432	0.535615	0.258734	0.446121
		55.532	0.548566	0.258118	0.443966
		55.632	0.557817	0.25524	0.453664
		55.732	0.567993	0.253391	0.457974
		55.832	0.567068	0.252774	0.447198
		55.932	0.559667	0.25524	0.450431
		56.032	0.555967	0.255651	0.448276
		56.132	0.560592	0.253391	0.453664
		56.232	0.565217	0.251952	0.460129
		56.332	0.564292	0.250308	0.457974
		56.432	0.556892	0.252363	0.454741
		56.532	0.555967	0.252363	0.438578
		56.632	0.551341	0.255035	0.454741
		56.732	0.554117	0.254007	0.466595
		56.832	0.549491	0.253596	0.466595
		56.932	0.548566	0.250103	0.463362
		57.032	0.560592	0.250308	0.448276
		57.132	0.555967	0.252569	0.4375
		57.232	0.567993	0.254624	0.443966
		57.332	0.570768	0.256268	0.449353
		57.432	0.560592	0.251336	0.449353
		57.532	0.567993	0.248664	0.440733
		57.632	0.572618	0.251336	0.432112
		57.732	0.568918	0.250719	0.428879
		57.832	0.574468	0.251541	0.448276
		57.932	0.559667	0.250925	0.44181
		58.032	0.555967	0.249486	0.443966
		58.132	0.544866	0.248664	0.450431
		58.232	0.543941	0.247637	0.434267
		58.332	0.552266	0.25113	0.446121
		58.432	0.550416	0.253391	0.451509
		58.532	0.555967	0.254007	0.450431
		58.632	0.550416	0.249281	0.445043
		58.732	0.562442	0.24887	0.4375
		58.832	0.567068	0.25113	0.43319
		58.932	0.558742	0.252363	0.432112
		59.032	0.552266	0.25113	0.457974
		59.132	0.546716	0.250103	0.462284
		59.232	0.560592	0.246609	0.460129
		59.332	0.557817	0.244349	0.440733
		59.432	0.547641	0.245582	0.432112
		59.532	0.531915	0.248048	0.434267
		59.632	0.544866	0.24887	0.4375
		59.732	0.552266	0.249897	0.449353
		59.832	0.554117	0.249897	0.446121
		59.932	0.552266	0.249486	0.428879
		60.032	0.560592	0.24702	0.43319
		60.132	0.568918	0.248048	0.440733
		60.232	0.579093	0.249281	0.448276
		60.332	0.564292	0.24887	0.447198
		60.432	0.555042	0.247431	0.431034
		60.532	0.548566	0.245171	0.434267
		60.632	0.552266	0.242293	0.448276
		60.732	0.556892	0.244554	0.449353
		60.832	0.541166	0.248459	0.456897
		60.932	0.535615	0.245993	0.447198
		61.032	0.547641	0.244965	0.440733
		61.132	0.542091	0.243732	0.436422
		61.232	0.546716	0.242293	0.443966
		61.332	0.555967	0.244143	0.461207
		61.432	0.552266	0.245787	0.459052
		61.532	0.553191	0.248048	0.456897
		61.632	0.548566	0.247226	0.435345
		61.732	0.564292	0.244143	0.436422
		61.832	0.559667	0.242499	0.454741
		61.932	0.545791	0.241882	0.459052
		62.032	0.548566	0.244349	0.446121
		62.132	0.548566	0.245993	0.421336
		62.232	0.553191	0.244965	0.428879
		62.332	0.549491	0.24106	0.445043
		62.432	0.554117	0.239416	0.448276
		62.532	0.546716	0.240238	0.448276
		62.632	0.562442	0.24291	0.447198
		62.732	0.574468	0.24476	0.435345
		62.832	0.557817	0.244965	0.449353
		62.932	0.551341	0.24291	0.438578
		63.032	0.551341	0.239827	0.443966
		63.132	0.563367	0.243527	0.438578
		63.232	0.555967	0.24476	0.425647
		63.332	0.548566	0.245376	0.423491
		63.432	0.545791	0.243527	0.43319
		63.532	0.539315	0.2388	0.462284
		63.632	0.544866	0.238389	0.466595
		63.732	0.550416	0.240444	0.449353
		63.832	0.540241	0.24106	0.420259
		63.932	0.543941	0.240238	0.43319
		64.032	0.542091	0.24106	0.449353
		64.132	0.564292	0.239416	0.452586
		64.232	0.559667	0.237567	0.442888
		64.332	0.555967	0.237978	0.440733
		64.432	0.556892	0.239622	0.4375
		64.532	0.554117	0.237978	0.438578
		64.632	0.559667	0.239416	0.438578
		64.732	0.556892	0.2388	0.442888
		64.832	0.555042	0.237567	0.44181
		64.932	0.543016	0.23695	0.429957
		65.032	0.542091	0.235101	0.424569
		65.132	0.544866	0.238594	0.422414
		65.232	0.551341	0.240444	0.432112
		65.332	0.544866	0.2388	0.434267
		65.432	0.540241	0.238594	0.4375
		65.532	0.545791	0.234484	0.424569
		65.632	0.559667	0.237567	0.425647
		65.732	0.555967	0.2388	0.43319
		65.832	0.560592	0.241882	0.442888
		65.932	0.553191	0.242704	0.442888
		66.032	0.548566	0.237772	0.435345
		66.132	0.551341	0.237567	0.431034
		66.232	0.543016	0.237361	0.439655
		66.332	0.53654	0.238389	0.450431
		66.432	0.53284	0.237772	0.459052
		66.532	0.52729	0.23469	0.449353
		66.632	0.544866	0.233457	0.436422
		66.732	0.558742	0.234279	0.434267
		66.832	0.555042	0.234895	0.43319
		66.932	0.554117	0.237156	0.434267
		67.032	0.545791	0.235923	0.451509
		67.132	0.550416	0.238389	0.440733
		67.232	0.566142	0.232635	0.427802
		67.332	0.557817	0.233662	0.426724
		67.432	0.546716	0.233662	0.431034
		67.532	0.547641	0.235306	0.445043
		67.632	0.543016	0.237156	0.443966
		67.732	0.53654	0.233868	0.424569
		67.832	0.541166	0.232224	0.41056
		67.932	0.53284	0.232429	0.423491
		68.032	0.546716	0.233662	0.438578
		68.132	0.556892	0.235101	0.463362
		68.232	0.557817	0.23469	0.454741
		68.332	0.559667	0.235717	0.442888
		68.432	0.557817	0.233457	0.438578
		68.532	0.555967	0.229758	0.431034
		68.632	0.559667	0.232429	0.450431
		68.732	0.555967	0.233457	0.457974
		68.832	0.553191	0.23695	0.442888
		68.932	0.548566	0.237156	0.431034
		69.032	0.543941	0.233457	0.425647
		69.132	0.547641	0.228935	0.429957
		69.232	0.544866	0.230169	0.435345
		69.332	0.540241	0.233046	0.447198
		69.432	0.544866	0.232635	0.425647
		69.532	0.552266	0.232429	0.420259
		69.632	0.555967	0.229552	0.427802
		69.732	0.558742	0.227702	0.435345
		69.832	0.551341	0.229552	0.439655
		69.932	0.556892	0.23284	0.429957
		70.032	0.559667	0.234484	0.420259
		70.132	0.548566	0.236128	0.425647
		70.232	0.543016	0.235512	0.424569
		70.332	0.539315	0.234279	0.425647
		70.432	0.542091	0.233046	0.439655
		70.532	0.548566	0.231196	0.434267
		70.632	0.545791	0.234279	0.418103
		70.732	0.545791	0.231402	0.426724
		70.832	0.540241	0.231402	0.436422
		70.932	0.546716	0.225647	0.448276
		71.032	0.554117	0.227086	0.453664
		71.132	0.544866	0.228319	0.429957
		71.232	0.552266	0.229552	0.426724
		71.332	0.548566	0.231607	0.428879
		71.432	0.53839	0.227908	0.426724
		71.532	0.53839	0.22873	0.442888
		71.632	0.553191	0.228113	0.440733
		71.732	0.553191	0.229346	0.424569
		71.832	0.547641	0.231196	0.423491
		71.932	0.533765	0.230374	0.423491
		72.032	0.53099	0.229346	0.44181
		72.132	0.541166	0.226675	0.459052
		72.232	0.544866	0.226264	0.434267
		72.332	0.537465	0.228935	0.425647
		72.432	0.542091	0.229758	0.41056
		72.532	0.548566	0.230169	0.425647
		72.632	0.551341	0.228319	0.440733
		72.732	0.550416	0.225442	0.434267
		72.832	0.547641	0.227291	0.434267
		72.932	0.547641	0.229758	0.423491
		73.032	0.546716	0.228935	0.435345
		73.132	0.554117	0.230374	0.420259
		73.232	0.551341	0.226675	0.435345
		73.332	0.545791	0.224414	0.445043
		73.432	0.547641	0.22462	0.445043
		73.532	0.543941	0.22688	0.436422
		73.632	0.543016	0.228524	0.417026
		73.732	0.546716	0.22688	0.431034
		73.832	0.540241	0.225647	0.446121
		73.932	0.549491	0.222154	0.443966
		74.032	0.545791	0.22277	0.429957
		74.132	0.555967	0.225031	0.426724
		74.232	0.543941	0.227702	0.435345
		74.332	0.539315	0.227291	0.449353
		74.432	0.53839	0.227908	0.438578
		74.532	0.543016	0.226058	0.423491
		74.632	0.543941	0.226675	0.420259
		74.732	0.535615	0.225853	0.428879
		74.832	0.541166	0.229963	0.423491
		74.932	0.544866	0.230169	0.431034
		75.032	0.554117	0.22873	0.44181
		75.132	0.555967	0.225236	0.426724
		75.232	0.544866	0.224209	0.413793
		75.332	0.543941	0.225031	0.421336
		75.432	0.545791	0.226058	0.445043
		75.532	0.544866	0.226058	0.453664
		75.632	0.551341	0.222154	0.439655
		75.732	0.545791	0.222359	0.427802
		75.832	0.541166	0.223181	0.412716
		75.932	0.541166	0.224003	0.429957
		76.032	0.545791	0.227497	0.44181
		76.132	0.555967	0.227497	0.434267
		76.232	0.549491	0.226264	0.427802
		76.332	0.543016	0.221537	0.421336
		76.432	0.541166	0.218249	0.431034
		76.532	0.548566	0.221537	0.436422
		76.632	0.548566	0.226469	0.431034
		76.732	0.537465	0.22277	0.424569
		76.832	0.537465	0.222976	0.421336
		76.932	0.53284	0.220921	0.420259
		77.032	0.544866	0.219277	0.418103
		77.132	0.543941	0.222359	0.426724
		77.232	0.541166	0.226264	0.4375
		77.332	0.52729	0.226264	0.426724
		77.432	0.53469	0.226264	0.422414
		77.532	0.546716	0.223387	0.420259
		77.632	0.555042	0.219071	0.428879
		77.732	0.545791	0.22051	0.427802
		77.832	0.543941	0.223592	0.427802
		77.932	0.53839	0.22277	0.435345
		78.032	0.540241	0.222154	0.422414
		78.132	0.547641	0.219482	0.419181
		78.232	0.541166	0.220099	0.426724
		78.332	0.543941	0.218866	0.43319
		78.432	0.53654	0.221126	0.438578
		78.532	0.550416	0.223387	0.426724
		78.632	0.555967	0.222154	0.421336
		78.732	0.542091	0.22051	0.420259
		78.832	0.533765	0.217633	0.4375
		78.932	0.541166	0.218866	0.432112
		79.032	0.548566	0.221948	0.439655
		79.132	0.543941	0.222976	0.429957
		79.232	0.542091	0.220715	0.422414
		79.332	0.53654	0.21866	0.427802
		79.432	0.535615	0.217016	0.427802
		79.532	0.548566	0.217633	0.429957
		79.632	0.557817	0.219893	0.431034
		79.732	0.552266	0.220921	0.421336
		79.832	0.550416	0.222154	0.425647
		79.932	0.546716	0.218866	0.438578
		80.032	0.557817	0.216811	0.4375
		80.132	0.545791	0.2164	0.432112
		80.232	0.545791	0.218866	0.414871
		80.332	0.541166	0.22462	0.421336
		80.432	0.546716	0.223592	0.425647
		80.532	0.545791	0.219277	0.429957
		80.632	0.552266	0.217427	0.422414
		80.732	0.552266	0.218044	0.43319
		80.832	0.542091	0.218866	0.429957
		80.932	0.53654	0.218249	0.419181
		81.032	0.545791	0.217633	0.421336
		81.132	0.553191	0.217016	0.423491
		81.232	0.543941	0.215783	0.4375
		81.332	0.541166	0.216811	0.43319
		81.432	0.537465	0.217427	0.423491
		81.532	0.543016	0.216811	0.421336
		81.632	0.544866	0.218249	0.420259
		81.732	0.53284	0.219893	0.435345
		81.832	0.526364	0.217633	0.422414
		81.932	0.52729	0.218866	0.411638
		82.032	0.53839	0.219071	0.418103
		82.132	0.549491	0.220715	0.425647
		82.232	0.53654	0.22051	0.429957
		82.332	0.535615	0.216194	0.426724
		82.432	0.53469	0.213111	0.421336
		82.532	0.543941	0.214961	0.421336
		82.632	0.53839	0.215988	0.409483
		82.732	0.539315	0.219482	0.419181
		82.832	0.533765	0.220304	0.421336
		82.932	0.542091	0.216605	0.424569
		83.032	0.553191	0.214755	0.417026
		83.132	0.544866	0.215372	0.40194
		83.232	0.548566	0.217838	0.426724
		83.332	0.547641	0.218866	0.436422
		83.432	0.53839	0.218455	0.443966
		83.532	0.53839	0.215988	0.427802
		83.632	0.543016	0.210851	0.415948
		83.732	0.541166	0.209823	0.420259
		83.832	0.530065	0.21455	0.421336
		83.932	0.526364	0.215988	0.428879
		84.032	0.53654	0.2164	0.436422
		84.132	0.540241	0.215783	0.429957
		84.232	0.53654	0.211467	0.413793
		84.332	0.52914	0.212495	0.414871
		84.432	0.537465	0.214139	0.422414
		84.532	0.545791	0.216194	0.43319
		84.632	0.544866	0.217016	0.435345
		84.732	0.53284	0.21455	0.415948
		84.832	0.53654	0.2127	0.415948
		84.932	0.533765	0.213728	0.419181
		85.032	0.540241	0.214344	0.425647
		85.132	0.543941	0.216811	0.425647
		85.232	0.53654	0.216194	0.418103
		85.332	0.540241	0.211262	0.412716
		85.432	0.543941	0.211673	0.427802
		85.532	0.543941	0.211262	0.420259
		85.632	0.554117	0.215783	0.43319
		85.732	0.543941	0.2164	0.436422
		85.832	0.539315	0.214755	0.426724
		85.932	0.53839	0.213111	0.413793
		86.032	0.544866	0.2127	0.407328
		86.132	0.548566	0.210851	0.420259
		86.232	0.544866	0.212906	0.435345
		86.332	0.531915	0.212495	0.4375
		86.432	0.528215	0.213317	0.413793
		86.532	0.53469	0.211056	0.411638
		86.632	0.535615	0.210234	0.415948
		86.732	0.530065	0.21044	0.427802
		86.832	0.53099	0.211056	0.43319
		86.932	0.53099	0.2127	0.420259
		87.032	0.541166	0.211878	0.419181
		87.132	0.549491	0.210029	0.418103
		87.232	0.52914	0.210645	0.422414
		87.332	0.52729	0.214139	0.425647
		87.432	0.525439	0.215577	0.434267
		87.532	0.541166	0.216194	0.424569
		87.632	0.543016	0.216194	0.403017
		87.732	0.53839	0.213111	0.405172
		87.832	0.539315	0.211056	0.420259
		87.932	0.539315	0.208385	0.43319
		88.032	0.545791	0.209618	0.425647
		88.132	0.543941	0.212289	0.41056
		88.232	0.533765	0.212289	0.409483
		88.332	0.53099	0.208179	0.425647
		88.432	0.53099	0.206741	0.422414
		88.532	0.543016	0.206741	0.428879
		88.632	0.537465	0.212495	0.411638
		88.732	0.526364	0.211878	0.405172
		88.832	0.53099	0.212495	0.41056
		88.932	0.533765	0.21044	0.418103
		89.032	0.542091	0.208796	0.423491
		89.132	0.543941	0.208385	0.429957
		89.232	0.53469	0.209618	0.420259
		89.332	0.535615	0.212495	0.41056
		89.432	0.53839	0.213522	0.408405
		89.532	0.535615	0.207768	0.424569
		89.632	0.53469	0.204686	0.438578
		89.732	0.531915	0.207357	0.418103
		89.832	0.525439	0.209823	0.412716
		89.932	0.525439	0.21044	0.419181
		90.032	0.535615	0.211262	0.418103
		90.132	0.545791	0.210029	0.421336
		90.232	0.548566	0.208796	0.428879
		90.332	0.539315	0.20859	0.428879
		90.432	0.53469	0.207563	0.417026
		90.532	0.537465	0.210234	0.405172
		90.632	0.544866	0.208385	0.418103
		90.732	0.544866	0.206741	0.428879
		90.832	0.541166	0.204275	0.419181
		90.932	0.539315	0.205713	0.408405
		91.032	0.548566	0.209412	0.407328
		91.132	0.544866	0.208385	0.41056
		91.232	0.539315	0.207768	0.423491
		91.332	0.543016	0.207357	0.436422
		91.432	0.53469	0.204275	0.423491
		91.532	0.537465	0.205097	0.419181
		91.632	0.543941	0.207768	0.419181
		91.732	0.528215	0.207974	0.418103
		91.832	0.522664	0.209823	0.436422
		91.932	0.543941	0.208179	0.438578
		92.032	0.539315	0.207152	0.423491
		92.132	0.539315	0.205302	0.413793
		92.232	0.543016	0.207357	0.40625
		92.332	0.541166	0.211673	0.424569
		92.432	0.541166	0.21044	0.426724
		92.532	0.535615	0.207768	0.432112
		92.632	0.544866	0.205508	0.422414
		92.732	0.544866	0.205302	0.415948
		92.832	0.53284	0.205919	0.413793
		92.932	0.53654	0.209001	0.412716
		93.032	0.541166	0.208385	0.413793
		93.132	0.554117	0.208796	0.415948
		93.232	0.554117	0.206946	0.408405
		93.332	0.531915	0.203864	0.407328
		93.432	0.526364	0.205713	0.415948
		93.532	0.53469	0.207563	0.427802
		93.632	0.545791	0.207357	0.425647
		93.732	0.537465	0.208385	0.421336
		93.832	0.52729	0.204275	0.411638
		93.932	0.531915	0.202219	0.420259
		94.032	0.537465	0.203658	0.425647
		94.132	0.53654	0.204069	0.440733
		94.232	0.528215	0.207768	0.427802
		94.332	0.525439	0.205302	0.415948
		94.432	0.52914	0.205508	0.399784
		94.532	0.53099	0.204275	0.409483
		94.632	0.537465	0.205919	0.429957
		94.732	0.540241	0.207974	0.428879
		94.832	0.53654	0.206535	0.421336
		94.932	0.53284	0.207152	0.407328
		95.032	0.535615	0.20448	0.404095
		95.132	0.53839	0.200986	0.421336
		95.232	0.537465	0.199753	0.422414
		95.332	0.533765	0.20263	0.418103
		95.432	0.535615	0.204686	0.404095
		95.532	0.53839	0.205302	0.40625
		95.632	0.546716	0.202425	0.412716
		95.732	0.549491	0.201397	0.420259
		95.832	0.535615	0.200986	0.412716
		95.932	0.528215	0.203864	0.417026
		96.032	0.53654	0.20633	0.413793
		96.132	0.547641	0.206946	0.40194
		96.232	0.544866	0.203453	0.424569
		96.332	0.528215	0.203042	0.421336
		96.432	0.528215	0.201808	0.425647
		96.532	0.531915	0.201808	0.419181
		96.632	0.540241	0.202425	0.390086
		96.732	0.53654	0.204275	0.408405
		96.832	0.531915	0.204686	0.420259
		96.932	0.53839	0.202219	0.419181
		97.032	0.541166	0.200781	0.420259
		97.132	0.53839	0.203042	0.394397
		97.232	0.542091	0.206535	0.411638
		97.332	0.52914	0.205302	0.427802
		97.432	0.524514	0.205919	0.425647
		97.532	0.53469	0.202425	0.411638
		97.632	0.539315	0.202425	0.40625
		97.732	0.53469	0.202014	0.407328
		97.832	0.528215	0.203453	0.411638
		97.932	0.52914	0.206124	0.417026
		98.032	0.543016	0.204891	0.407328
		98.132	0.541166	0.199959	0.41056
		98.232	0.533765	0.200575	0.420259
		98.332	0.53099	0.201808	0.40625
		98.432	0.53099	0.205302	0.422414
		98.532	0.533765	0.203864	0.423491
		98.632	0.539315	0.200781	0.427802
		98.732	0.53469	0.197493	0.421336
		98.832	0.530065	0.200986	0.41056
		98.932	0.53654	0.200575	0.424569
		99.032	0.53099	0.201397	0.419181
		99.132	0.53839	0.202425	0.417026
		99.232	0.52729	0.204891	0.40194
		99.332	0.53099	0.198931	0.411638
		99.432	0.531915	0.198726	0.409483
		99.532	0.53469	0.197698	0.420259
		99.632	0.531915	0.200164	0.415948
		99.732	0.540241	0.203247	0.414871
		99.832	0.526364	0.203658	0.40625
		99.932	0.512488	0.197287	0.398707
		100.032	0.521739	0.195849	0.400862
		100.132	0.53284	0.199137	0.412716
		100.232	0.526364	0.200986	0.415948
		100.332	0.531915	0.202219	0.412716
		100.432	0.523589	0.202425	0.397629
		100.532	0.535615	0.201192	0.400862
		100.632	0.541166	0.20037	0.41056
		100.732	0.539315	0.197493	0.415948
		100.832	0.530065	0.196876	0.426724
		100.932	0.528215	0.198109	0.425647
		101.032	0.539315	0.199753	0.407328
		101.132	0.53654	0.198109	0.408405
		101.232	0.531915	0.193177	0.408405
		101.332	0.533765	0.19441	0.423491
		101.432	0.52729	0.19626	0.424569
		101.532	0.526364	0.201397	0.412716
		101.632	0.540241	0.199959	0.417026
		101.732	0.545791	0.19852	0.420259
		101.832	0.533765	0.19626	0.423491
		101.932	0.522664	0.193794	0.426724
		102.032	0.520814	0.197082	0.417026
		102.132	0.537465	0.196054	0.412716
		102.232	0.543016	0.198726	0.412716
		102.332	0.525439	0.196876	0.423491
		102.432	0.526364	0.194616	0.425647
		102.532	0.53839	0.193588	0.409483
		102.632	0.537465	0.195232	0.405172
		102.732	0.545791	0.196465	0.398707
		102.832	0.53654	0.199959	0.412716
		102.932	0.535615	0.197904	0.422414
		103.032	0.540241	0.197287	0.43319
		103.132	0.53654	0.196054	0.428879
		103.232	0.53654	0.196465	0.41056
		103.332	0.526364	0.196671	0.407328
		103.432	0.528215	0.197493	0.418103
		103.532	0.539315	0.196876	0.419181
		103.632	0.539315	0.195232	0.415948
		103.732	0.543016	0.193794	0.411638
		103.832	0.540241	0.193177	0.40625
		103.932	0.525439	0.195643	0.423491
		104.032	0.52729	0.19626	0.429957
		104.132	0.52729	0.197287	0.418103
		104.232	0.541166	0.193794	0.404095
		104.332	0.530065	0.193588	0.405172
		104.432	0.525439	0.193177	0.397629
		104.532	0.521739	0.19441	0.420259
		104.632	0.531915	0.19626	0.40625
		104.732	0.531915	0.197904	0.417026
		104.832	0.525439	0.196465	0.40625
		104.932	0.524514	0.195027	0.398707
		105.032	0.519889	0.193177	0.407328
		105.132	0.542091	0.19441	0.413793
		105.232	0.537465	0.196671	0.41056
		105.332	0.53469	0.19441	0.407328
		105.432	0.53099	0.19441	0.40625
		105.532	0.533765	0.192561	0.413793
		105.632	0.53839	0.189478	0.413793
		105.732	0.530065	0.190917	0.427802
		105.832	0.528215	0.194821	0.421336
		105.932	0.52914	0.197493	0.418103
		106.032	0.52914	0.195849	0.398707
		106.132	0.541166	0.192972	0.411638
		106.232	0.543016	0.191739	0.413793
		106.332	0.535615	0.19215	0.413793
		106.432	0.525439	0.191328	0.409483
		106.532	0.52729	0.192972	0.398707
		106.632	0.533765	0.193383	0.41056
		106.732	0.531915	0.191739	0.426724
		106.832	0.540241	0.188039	0.404095
		106.932	0.53654	0.188245	0.407328
		107.032	0.531915	0.190711	0.414871
		107.132	0.53654	0.193588	0.40194
		107.232	0.53654	0.192972	0.408405
		107.332	0.535615	0.193177	0.40625
		107.432	0.522664	0.193794	0.409483
		107.532	0.52729	0.192766	0.419181
		107.632	0.53284	0.192972	0.407328
		107.732	0.541166	0.193177	0.396552
		107.832	0.537465	0.19441	0.40194
		107.932	0.525439	0.192972	0.409483
		108.032	0.518039	0.190917	0.421336
		108.132	0.531915	0.188656	0.417026
		108.232	0.535615	0.1903	0.398707
		108.332	0.533765	0.191328	0.40625
		108.432	0.540241	0.19441	0.423491
		108.532	0.53839	0.190917	0.41056
		108.632	0.539315	0.189684	0.414871
		108.732	0.539315	0.190506	0.40625
		108.832	0.533765	0.193794	0.41056
		108.932	0.522664	0.194205	0.424569
		109.032	0.528215	0.194821	0.420259
		109.132	0.535615	0.189684	0.422414
		109.232	0.53469	0.188245	0.420259
		109.332	0.526364	0.187012	0.411638
		109.432	0.528215	0.186806	0.394397
		109.532	0.528215	0.191739	0.387931
		109.632	0.535615	0.191944	0.421336
		109.732	0.537465	0.191944	0.427802
		109.832	0.53469	0.189478	0.41056
		109.932	0.520814	0.188245	0.40194
		110.032	0.531915	0.189273	0.399784
		110.132	0.52729	0.191739	0.41056
		110.232	0.523589	0.191328	0.411638
		110.332	0.53469	0.192766	0.407328
		110.432	0.52914	0.190917	0.398707
		110.532	0.53099	0.188245	0.409483
		110.632	0.53654	0.188861	0.418103
		110.732	0.531915	0.190095	0.425647
		110.832	0.533765	0.193383	0.427802
		110.932	0.53284	0.191739	0.419181
		111.032	0.52914	0.188861	0.411638
		111.132	0.540241	0.186601	0.407328
		111.232	0.537465	0.18619	0.412716
		111.332	0.519889	0.187834	0.429957
		111.432	0.518039	0.191533	0.423491
		111.532	0.523589	0.190506	0.411638
		111.632	0.537465	0.188861	0.384698
		111.732	0.542091	0.186601	0.390086
		111.832	0.526364	0.185779	0.409483
		111.932	0.523589	0.187834	0.413793
		112.032	0.528215	0.189478	0.404095
		112.132	0.526364	0.189889	0.392241
		112.232	0.52914	0.188656	0.396552
		112.332	0.516189	0.187834	0.415948
		112.432	0.518039	0.18619	0.415948
		112.532	0.535615	0.187217	0.422414
		112.632	0.53654	0.189273	0.414871
		112.732	0.53284	0.192355	0.398707
		112.832	0.524514	0.1903	0.41056
		112.932	0.53284	0.188656	0.409483
		113.032	0.533765	0.185573	0.415948
		113.132	0.535615	0.187834	0.415948
		113.232	0.541166	0.189684	0.408405
		113.332	0.539315	0.190711	0.403017
		113.432	0.52729	0.188039	0.408405
		113.532	0.531915	0.187834	0.417026
		113.632	0.533765	0.183107	0.417026
		113.732	0.533765	0.183724	0.414871
		113.832	0.528215	0.184546	0.400862
		113.932	0.526364	0.18434	0.395474
		114.032	0.537465	0.18619	0.408405
		114.132	0.542091	0.185573	0.408405
		114.232	0.53839	0.18434	0.41056
		114.332	0.528215	0.184957	0.397629
		114.432	0.52914	0.187423	0.394397
		114.532	0.535615	0.190506	0.404095
		114.632	0.535615	0.190095	0.41056
		114.732	0.53099	0.187628	0.417026
		114.832	0.512488	0.186806	0.411638
		114.932	0.523589	0.186601	0.403017
		115.032	0.528215	0.184751	0.40194
		115.132	0.533765	0.187012	0.41056
		115.232	0.528215	0.188039	0.40625
		115.332	0.518964	0.187834	0.418103
		115.432	0.525439	0.187012	0.41056
		115.532	0.523589	0.185162	0.403017
		115.632	0.53654	0.186806	0.398707
		115.732	0.533765	0.188245	0.405172
		115.832	0.528215	0.189067	0.422414
		115.932	0.53099	0.188656	0.424569
		116.032	0.533765	0.184751	0.405172
		116.132	0.533765	0.183518	0.397629
		116.232	0.528215	0.185779	0.393319
		116.332	0.526364	0.185162	0.403017
		116.432	0.520814	0.186806	0.40625
		116.532	0.526364	0.186806	0.409483
		116.632	0.541166	0.18619	0.409483
		116.732	0.541166	0.181874	0.40194
		116.832	0.528215	0.184135	0.393319
		116.932	0.521739	0.185368	0.407328
		117.032	0.525439	0.18619	0.41056
		117.132	0.528215	0.18619	0.409483
		117.232	0.522664	0.185162	0.40194
		117.332	0.518039	0.183929	0.396552
		117.432	0.520814	0.183929	0.40625
		117.532	0.528215	0.184135	0.419181
		117.632	0.543016	0.185984	0.412716
		117.732	0.53284	0.185779	0.392241
		117.832	0.526364	0.187834	0.386853
		117.932	0.52914	0.183724	0.411638
		118.032	0.533765	0.178792	0.417026
		118.132	0.53839	0.181669	0.420259
		118.232	0.531915	0.182696	0.413793
		118.332	0.526364	0.187628	0.405172
		118.432	0.53099	0.185162	0.394397
		118.532	0.53284	0.182285	0.391164
		118.632	0.544866	0.182491	0.412716
		118.732	0.544866	0.183107	0.415948
		118.832	0.52729	0.185162	0.398707
		118.932	0.530065	0.185984	0.394397
		119.032	0.539315	0.185368	0.393319
		119.132	0.543016	0.184546	0.405172
		119.232	0.53099	0.181052	0.418103
		119.332	0.518964	0.180641	0.40194
		119.432	0.524514	0.184546	0.403017
		119.532	0.526364	0.185162	0.394397
		119.632	0.526364	0.18619	0.411638
		119.732	0.522664	0.183929	0.41056
		119.832	0.524514	0.183724	0.412716
		119.932	0.521739	0.182696	0.394397
		120.032	0.530065	0.185573	0.381466
		120.132	0.53099	0.186395	0.40194
		120.232	0.524514	0.187012	0.411638
		120.332	0.516189	0.185573	0.415948
		120.432	0.518964	0.183107	0.415948
		120.532	0.52914	0.182696	0.400862
		120.632	0.53284	0.181463	0.395474
		120.732	0.526364	0.181669	0.405172
		120.832	0.531915	0.183724	0.418103
		120.932	0.522664	0.183518	0.423491
		121.032	0.524514	0.182491	0.408405
		121.132	0.52914	0.181258	0.403017
		121.232	0.53284	0.181258	0.40194
		121.332	0.526364	0.18619	0.40625
		121.432	0.52914	0.18619	0.404095
		121.532	0.535615	0.185573	0.408405
		121.632	0.53099	0.181874	0.399784
		121.732	0.520814	0.180025	0.394397
		121.832	0.518039	0.181258	0.40194
		121.932	0.518964	0.181258	0.409483
		122.032	0.530065	0.183313	0.413793
		122.132	0.52914	0.182285	0.415948
		122.232	0.521739	0.180025	0.390086
		122.332	0.525439	0.178997	0.394397
		122.432	0.523589	0.182902	0.398707
		122.532	0.52914	0.184957	0.41056
		122.632	0.519889	0.183107	0.413793
		122.732	0.523589	0.183107	0.404095
		122.832	0.517114	0.183313	0.403017
		122.932	0.523589	0.18023	0.405172
		123.032	0.523589	0.18023	0.397629
		123.132	0.531915	0.181669	0.405172
		123.232	0.52729	0.183107	0.409483
		123.332	0.521739	0.182696	0.396552
		123.382	0.52729	0.180641	0.391164

## Sheet: Fig 3l
Fig 3l		Collagen+BSA	Collagen+AGEs		Unpair t test
		635	632			p value
		789	575			0.4074
		769	715
		530	711.21
		948.94	729.25
		807.67	772.47

[truncated: 6 more sheets: Fig 3m, Fig 3n, Fig 3o, Fig 3r, Fig 3s, Fig 3t]
