# Supplementary material for: Matrix viscoelasticity promotes liver cancer progression in the pre-cirrhotic liver
Source: Nature. 2024 Jan 31;626(7999):635–42. doi: 10.1038/s41586-023-06991-9 (PMC10866704; doi:10.1038/s41586-023-06991-9)
Supplement: Supplementary file 7 — Source Data Fig. 4 [file 41586_2023_6991_MOESM7_ESM.xlsx]

## Sheet: Fig 4d
Fig 4d		Tumor count					One-way ANOVA with Tukey's multiple comparisons test
		Chow+NC	Chow+dnTEAD2	HiAD+NC	HiAD+dnTEAD2			p value
		6.3	3.52926	39	9.3		Chow+NC vs Chow+dnTEAD2	>0.9999
		4.3	6.24792	18.7	6.7		Chow+NC vs HiAD+NC	<0.0001
		9	6.70779	45.7	10.7		HiAD+NC vs HiAD+dnTEAD2	<0.0001
		1.03945	5.18442	23.326	8.87781
		6.12233	4.00345	32.8224	8.14092

## Sheet: Fig 4e
Fig 4d		CTGF mRNA					One-way ANOVA with Tukey's multiple comparisons test
		Chow+NC	Chow+dnTEAD2	HiAD+NC	HiAD+dnTEAD2			p value
		0.697383	0.419113	7.79568	3.27804		Chow+NC vs Chow+dnTEAD2	0.5347
		1.22025	0.245506	7.15904	4.40387		Chow+NC vs HiAD+NC	<0.0001
		0.628896	0.319226	6.93606	4.37656		HiAD+NC vs HiAD+dnTEAD2	<0.0001
		1.86189	0.482594	9.81706	3.3909
		0.591581	0.426166	8.77065	4.30307

## Sheet: Fig 4f
Fig 4d		Cyr61 mRNA					One-way ANOVA with Tukey's multiple comparisons test
		Chow+NC	Chow+dnTEAD2	HiAD+NC	HiAD+dnTEAD2			p value
		1.0861	0.40608	3.13558	0.960413		Chow+NC vs Chow+dnTEAD2	0.5548
		0.765429	0.758984	3.52312	0.715207		Chow+NC vs HiAD+NC	<0.0001
		1.12585	0.492292	2.49154	0.281732		HiAD+NC vs HiAD+dnTEAD2	<0.0001
		1.31493	0.610464	4.70269	0.264006
		0.707687	0.492292	2.22941	0.609121
