# Supplementary material for: Matrix viscoelasticity promotes liver cancer progression in the pre-cirrhotic liver
Source: Nature. 2024 Jan 31;626(7999):635–42. doi: 10.1038/s41586-023-06991-9 (PMC10866704; doi:10.1038/s41586-023-06991-9)
Supplement: Supplementary file 8 — Source Data Fig. 5 [file 41586_2023_6991_MOESM8_ESM.xlsx]

## Sheet: Fig 5e
Fig 5e		Low viscoelasticity	High viscoelasticity		Unpaired t test
		9.7607	91.175			p value
		14.9465	79.3859			<0.0001
		17.8067	89.7835
		18.7434	73.6592
		22.778	77.415

## Sheet: Fig 5f
Fig 5f		Low viscoelasticity	High viscoelasticity		Unpaired t test
		7.47642	16.3546			p value
		1.59983	19.5108			0.0007
		6.28903	18.3086
		2.56924	10.7763
		5.42962	24.3431

## Sheet: Fig 5g
Fig 5g		Low viscoelasticity	High viscoelasticity		Unpaired t test
		0.813	0.346			p value
		0.775	0.55			<0.0001
		0.8	0.401
		0.889	0.302
		0.759	0.434

## Sheet: Fig 5h
Fig 5h		Low viscoelasticity	High viscoelasticity	High viscoelasticity+α-Itgb1		One-way Anova with Tukey's multiple comparison
		18.1098	67.0244	32.8546			p value
		23.0037	79.6393	39.3226		Low viscoelasticity vs High viscoelasticity	<0.0001
		17.7382	70.7512	20.717		High viscoelasticity vs High viscoelasticity+α-Itgb1	<0.0001
		15.3654	76.4522	27.8532

## Sheet: Fig 5i
Fig 5i		Low viscoelasticity	High viscoelasticity	High viscoelasticity+α-Itgb1		One-way Anova with Tukey's multiple comparison
		0.901596	22.7926	2.53989			p value
		1.0984	21.609	3.23138		Low viscoelasticity vs High viscoelasticity	<0.0001
		0.853723	20.891	2.14096		High viscoelasticity vs High viscoelasticity+α-Itgb1	<0.0001
		0.900266	21.2899	2.03457

## Sheet: Fig 5j
Fig 5j		Low viscoelasticity	High viscoelasticity	High viscoelasticity +α-Itgb1		One-way Anova with Tukey's multiple comparison
		0.753958	0.379413	0.535719			p value
		0.961758	0.270515	0.594792		Low viscoelasticity vs High viscoelasticity	0.0001
		0.683495	0.420579	0.633967		High viscoelasticity vs High viscoelasticity+α-Itgb1	0.0062
		0.904273	0.283322	0.673402

## Sheet: Fig 5k
Fig 5k		Low viscoelasticity	High viscoelasticity		Unpaired t test
		0.997162	13.3343			p value
		1.02585	14.021			0.002
		0.978602	19.8353

## Sheet: Fig 5m
Fig 5m		Low viscoelasticity	High viscoelasticity	High viscoelasticity +TNS KD	High viscoelasticity +α-Itgb1		One-way Anova with Tukey's multiple comparison
		3.8318	11.0972	6.68882	1			p value
		2.35174	14.0507	6.27872	2.03334		Low viscoelasticity vs High viscoelasticity	<0.0001
		1.38159	11.7173	5.2535	2.31232		High viscoelasticity vs High viscoelasticity+TNS KD	<0.0001
		0.553913	14.9004	6.63957	2.04312		High viscoelasticity vs High viscoelasticity+α-Itgb1	<0.0001
		3.44954	13.0636	8.71899	1.66259
		1.81534	9.00076	9.12378	2.69655

## Sheet: Fig 5n
Fig 5n		Low viscoelasticity +NC	Low viscoelasticity +sg-TNS	Low viscoelasticity +α-Itgb1	High viscoelasticity +NC	High viscoelasticity +sg-TNS	High viscoelasticity +α-Itgb1		One-way Anova with Tukey's multiple comparison
		24.962	15.9571	8.67279	66.6013	32.2291	29.6045			p value
		21.6469	10.4886	11.8967	61.3499	30.5479	36.8676		Low viscoelasticity+NC vs High viscoelasticity+NC	<0.0001
		16.438	10.7231	12.8056	60.7069	32.7047	29.4997		High viscoelasticity+NC vs High viscoelasticity+sg-TNS1	<0.0001
		13.003	12.8936	14.8545	64.4895	24.066	24.243		High viscoelasticity+NC vs High viscoelasticity+α-Itgb1	<0.0001
		19.7051	14.1324	10.4866	70.1988	36.2893	35.5789

## Sheet: Fig 5o
Fig 5o		Low viscoelasticity +NC	Low viscoelasticity +sg-TNS	Low viscoelasticity +α-Itgb1	High viscoelasticity +NC	High viscoelasticity +sg-TNS	High viscoelasticity +α-Itgb1		One-way Anova with Tukey's multiple comparison
		9.26973	6.88454	3.04261	24.7269	16.6788	6.53555			p value
		6.769	5.02499	2.40174	31.6125	18.3951	10.2161		Low viscoelasticity+NC vs High viscoelasticity+NC	<0.0001
		9.81728	3.49118	5.62755	29.5806	14.7164	4.93323		High viscoelasticity+NC vs High viscoelasticity+sg-TNS1	<0.0001
		8.20473	4.74744	1.36186	44.1597	19.4367	9.65505		High viscoelasticity+NC vs High viscoelasticity+α-Itgb1	<0.0001
		7.40922	7.55007	2.40044	38.672	15.4231	7.2344

[truncated: 1 more sheets: Fig 5p]
