# Supplementary material for: Matrix viscoelasticity promotes liver cancer progression in the pre-cirrhotic liver
Source: Nature. 2024 Jan 31;626(7999):635–42. doi: 10.1038/s41586-023-06991-9 (PMC10866704; doi:10.1038/s41586-023-06991-9)
Supplement: Supplementary file 9 — Source Data Extended Data Fig. 1 [file 41586_2023_6991_MOESM9_ESM.xlsx]

## Sheet: Ext Data Fig 1b
Ext Data Fig 1b		Chow +Control	FFD +Control	HiAD +Control	Chow +Mutant	FFD +Mutant	HiAD +Mutant
		0	0	0	0	0	7
		0	0	0	0	0	4
		0	0	0	0	0	1
		0	0	0	0	0	0
		0	0	0	0	0	4

## Sheet: Ext Data Fig 1e
Ext Data Fig 1e		Chow	FFD	HiAD+Vehicle	HiAD+PM	HiAD+ALT
		1	2	41.3862	2	0
		4	14	34.4788	0	1
		6	8	50	0	1
		0	0	46.8399	0	1
		0	16	24.8241	0	0
		0	0	35.4152	6	3
		1	6	45.8961	6	0
		1	6
