# Supplementary material for: Matrix viscoelasticity promotes liver cancer progression in the pre-cirrhotic liver
Source: Nature. 2024 Jan 31;626(7999):635–42. doi: 10.1038/s41586-023-06991-9 (PMC10866704; doi:10.1038/s41586-023-06991-9)
Supplement: Supplementary file 10 — Source Data Extended Data Fig. 2 [file 41586_2023_6991_MOESM10_ESM.xlsx]

## Sheet: Ex Data Fig 2b
Ext Data Fig 2b		Time (s)	Control +AAV8-GFP	Control +AAV8-AGER1	Mutant +AAV8-GFP	Mutant β +AAV8-AGER1
		0.502077	1	1	1	1
		0.536745	0.988	1.05	0.961	0.994
		0.574098	0.976	1.07	0.976	0.98
		0.613405	0.956	1.05	0.943	0.972
		0.655885	0.951	0.97	0.945	0.963
		0.701051	0.934	1.08	0.93	0.951
		0.749391	0.922	0.967	0.904	0.942
		0.800905	0.913	0.984	0.91	0.933
		0.856325	0.9	1.01	0.88	0.925
		0.915407	0.891	1.02	0.895	0.921
		0.978883	0.874	0.921	0.861	0.91
		1.04627	0.868	1	0.86	0.902
		1.11878	0.856	0.954	0.847	0.893
		1.19592	0.846	0.952	0.837	0.889
		1.27844	0.833	0.997	0.831	0.882
		1.36658	0.823	0.933	0.809	0.877
		1.46106	0.814	0.942	0.809	0.867
		1.56189	0.801	0.921	0.79	0.861
		1.6698	0.796	0.931	0.789	0.859
		1.78528	0.783	0.911	0.765	0.849
		1.90857	0.77	0.94	0.762	0.844
		2.04041	0.761	0.902	0.755	0.839
		2.18152	0.752	0.889	0.739	0.832
		2.33215	0.742	0.891	0.725	0.828
		2.49329	0.732	0.89	0.717	0.819
		2.66565	0.723	0.87	0.703	0.816
		2.84973	0.714	0.876	0.7	0.808
		3.04675	0.705	0.861	0.683	0.804
		3.25745	0.693	0.86	0.673	0.796
		3.48255	0.685	0.862	0.664	0.791
		3.72327	0.675	0.836	0.654	0.785
		3.98059	0.667	0.85	0.648	0.778
		4.25574	0.656	0.842	0.631	0.772
		4.54993	0.646	0.822	0.625	0.768
		4.86438	0.636	0.816	0.616	0.762
		5.20056	0.624	0.812	0.607	0.757
		5.55994	0.616	0.803	0.597	0.753
		5.94422	0.608	0.801	0.587	0.748
		6.35535	0.599	0.792	0.578	0.743
		6.79456	0.591	0.784	0.57	0.738
		7.26428	0.583	0.791	0.562	0.736
		7.76648	0.574	0.776	0.554	0.731
		8.30335	0.564	0.774	0.543	0.725
		8.87732	0.554	0.764	0.529	0.721
		9.49109	0.544	0.758	0.522	0.718
		10.1471	0.537	0.747	0.521	0.713
		10.8488	0.531	0.738	0.514	0.707
		11.5988	0.523	0.729	0.505	0.7
		12.4005	0.52	0.723	0.496	0.691
		13.2579	0.515	0.723	0.496	0.685
		14.1744	0.505	0.702	0.489	0.682
		15.1544	0.498	0.701	0.489	0.677
		16.202	0.496	0.698	0.478	0.665
		17.3221	0.494	0.689	0.47	0.655
		18.5199	0.491	0.686	0.463	0.647
		19.8002	0.482	0.681	0.456	0.655
		21.1691	0.473	0.674	0.451	0.65
		22.6327	0.465	0.666	0.445	0.643
		24.1974	0.47	0.66	0.444	0.63
		25.8705	0.462	0.647	0.449	0.614
		27.6591	0.459	0.641	0.439	0.602
		29.5717	0.453	0.636	0.436	0.582
		31.6161	0.439	0.634	0.43	0.567
		33.8021	0.433	0.627	0.424	0.571
		36.1393	0.427	0.614	0.412	0.581
		38.6378	0.422	0.617	0.414	0.568
		41.3094	0.418	0.611	0.395	0.562
		44.1654	0.413	0.607	0.371	0.549
		47.2191	0.41	0.592	0.369	0.532
		50.4838	0.409	0.589	0.383	0.514
		53.9742	0.403	0.584	0.364	0.513
		57.7062	0.394	0.574	0.363	0.503
		61.6959	0.397	0.573	0.361	0.492
		65.9618	0.395	0.565	0.372	0.493
		70.5226	0.387	0.554	0.377	0.493
		75.3986	0.379	0.545	0.365	0.477
		80.6119	0.383	0.534	0.346	0.464
		86.1854	0.379	0.524	0.333	0.452
		92.1444	0.374	0.519	0.334	0.457
		98.5155	0.368	0.512	0.326	0.461

## Sheet: Ext Data Fig 2e
Ext Data Fig 2e		Rage fl/fl Control	Rage fl/fl Mutant	Rage HepKO Control	Rage HepKO Mutant
		4.20696	32.979	3.5174	9.97994
		6.12238	34.4544	6.59384	8.56398
		8.40237	45.1201	2.74952	2.98239
		7.2242	49.6006	5.07877	4.02509
		8.71651	28.4746	6.05486	4.25226

## Sheet: Ext Data Fig 2f
Ext Data Fig 2f		Rage fl/fl Control	Rage fl/fl Mutant	Rage HepKO Control	Rage HepKO Mutant
		0.856481	0.968365	0.763889	0.787037
		0.87963	0.858797	0.87963	0.805941
		1.15741	0.991512	0.671296	0.810185
		0.995371	1.16628	0.625	0.578704
		1.11111	1.03781	0.717592	0.717592

## Sheet: Ext Data Fig 2g
Ext Data Fig 2g		Rage fl/fl Control	Rage fl/fl Mutant	Rage HepKO Control	Rage HepKO Mutant
		235	203	206	187
		337	185	181	258
		164	226	320	220
		291	202	242	233
		185	230	230	488

## Sheet: Ext Data Fig 2h
Ext Data Fig 2h		Rage fl/fl Control	Rage fl/fl Mutant	Rage HepKO Control	Rage HepKO Mutant
		0.244118	0.207309	0.1998	0.179876
		0.240724	0.234334	0.206361	0.186951
		0.20036	0.223368	0.198914	0.20358
		0.24476	0.228317	0.193018	0.151637
		0.22029	0.213146	0.209408	0.207917

## Sheet: Ext Data Fig 2i
Ext Data Fig 2i		Time (s)	Rage fl/fl Control	Rage fl/fl Mutant	Rage HepKO Control	Rage HepKO Mutant
		0.502077	1	1	1	1
		0.536745	0.988	0.932	0.99	0.998
		0.574098	0.976	0.98	1.06	0.982
		0.613405	0.956	0.959	1.01	0.98
		0.655885	0.951	0.91	0.958	0.975
		0.701051	0.934	0.905	1.04	0.971
		0.749391	0.922	0.914	0.986	0.978
		0.800905	0.913	0.863	0.982	0.993
		0.856325	0.9	0.871	0.997	0.97
		0.915407	0.891	0.859	0.963	0.999
		0.978883	0.874	0.848	0.941	0.956
		1.04627	0.868	0.846	0.971	0.952
		1.11878	0.856	0.817	0.958	0.949
		1.19592	0.846	0.812	0.951	0.939
		1.27844	0.833	0.802	0.964	0.948
		1.36658	0.823	0.809	0.94	0.951
		1.46106	0.814	0.783	0.932	0.913
		1.56189	0.801	0.771	0.909	0.927
		1.6698	0.796	0.784	0.919	0.919
		1.78528	0.783	0.763	0.913	0.9
		1.90857	0.77	0.751	0.916	0.919
		2.04041	0.761	0.75	0.899	0.887
		2.18152	0.752	0.735	0.896	0.902
		2.33215	0.742	0.738	0.875	0.894
		2.49329	0.732	0.725	0.876	0.893
		2.66565	0.723	0.73	0.873	0.865
		2.84973	0.714	0.723	0.867	0.872
		3.04675	0.705	0.717	0.851	0.861
		3.25745	0.693	0.712	0.853	0.856
		3.48255	0.685	0.705	0.841	0.851
		3.72327	0.675	0.701	0.827	0.846
		3.98059	0.667	0.696	0.837	0.847
		4.25574	0.656	0.679	0.831	0.83
		4.54993	0.646	0.672	0.822	0.828
		4.86438	0.636	0.66	0.817	0.835
		5.20056	0.624	0.642	0.806	0.822
		5.55994	0.616	0.631	0.8	0.812
		5.94422	0.608	0.635	0.805	0.804
		6.35535	0.599	0.615	0.793	0.789
		6.79456	0.591	0.598	0.789	0.795
		7.26428	0.583	0.597	0.788	0.788
		7.76648	0.574	0.593	0.777	0.782
		8.30335	0.564	0.585	0.768	0.765
		8.87732	0.554	0.573	0.752	0.754
		9.49109	0.544	0.562	0.75	0.752
		10.1471	0.537	0.561	0.747	0.743
		10.8488	0.531	0.563	0.734	0.736
		11.5988	0.523	0.566	0.74	0.729
		12.4005	0.52	0.553	0.732	0.728
		13.2579	0.515	0.531	0.721	0.725
		14.1744	0.505	0.529	0.724	0.719
		15.1544	0.498	0.525	0.717	0.716
		16.202	0.496	0.516	0.712	0.708
		17.3221	0.494	0.521	0.699	0.71
		18.5199	0.491	0.515	0.693	0.715
		19.8002	0.482	0.514	0.685	0.705
		21.1691	0.473	0.497	0.677	0.699
		22.6327	0.465	0.501	0.676	0.691
		24.1974	0.47	0.489	0.667	0.68
		25.8705	0.462	0.493	0.662	0.672
		27.6591	0.459	0.493	0.653	0.666
		29.5717	0.453	0.493	0.648	0.654
		31.6161	0.439	0.482	0.648	0.634
		33.8021	0.433	0.47	0.642	0.627
		36.1393	0.427	0.463	0.634	0.63
		38.6378	0.422	0.446	0.622	0.629
		41.3094	0.418	0.443	0.609	0.608
		44.1654	0.413	0.46	0.609	0.596
		47.2191	0.41	0.457	0.598	0.587
		50.4838	0.409	0.448	0.59	0.583
		53.9742	0.403	0.433	0.581	0.588
		57.7062	0.394	0.437	0.574	0.581
		61.6959	0.397	0.422	0.568	0.571
		65.9618	0.395	0.412	0.556	0.562
		70.5226	0.387	0.4	0.555	0.546
		75.3986	0.379	0.386	0.545	0.539
		80.6119	0.383	0.398	0.535	0.522
		86.1854	0.379	0.397	0.527	0.515
		92.1444	0.374	0.387	0.512	0.502
		98.5155	0.368	0.378	0.509	0.501
					0.497
					0.491
					0.486
					0.484
					0.48

## Sheet: Ext Data Fig 2j
Ext Data Fig 2j		Rage fl/fl Control	Rage fl/fl Mutant	Rage HepKO Control	Rage HepKO Mutant
		41	33	66.7651	75
		21	36	51.6105	71
		24.6093	36	83.9351	98
		21.5149	41	53.2995	107.922
		18.8093	21	95.171	48.186
