# Supplementary material for: Matrix viscoelasticity promotes liver cancer progression in the pre-cirrhotic liver
Source: Nature. 2024 Jan 31;626(7999):635–42. doi: 10.1038/s41586-023-06991-9 (PMC10866704; doi:10.1038/s41586-023-06991-9)
Supplement: Supplementary file 11 — Source Data Extended Data Fig. 3 [file 41586_2023_6991_MOESM11_ESM.xlsx]

## Sheet: Ext Data Fig 3d
Ext Data Fig 3d		Bin Center	Collagen	Collagen+AGEs
		0	3.03605	0.309598
		20	7.59013	7.43034
		40	9.10816	9.28793
		60	7.40038	9.75232
		80	4.74383	12.0743
		100	3.03605	10.2167
		120	3.41556	10.6811
		140	3.60531	11.1455
		160	5.50285	8.51393
		180	6.26186	7.27554
		200	7.96964	3.71517
		220	8.34915	2.94118
		240	6.26186	2.47678
		260	5.6926	1.23839
		280	3.98482	1.08359
		300	2.8463	0.619195
		320	2.27704	0.309598
		340	1.89753	0.154799
		360	1.70778	0.309598
		380	1.13852	0.154799
		400	0.948767	0
		420	0.948767	0
		440	0.379507	0
		460	0.948767	0.154799
		480	0.379507	0.154799
		500	0.379507	0
		520	0	0
		540	0.189753	0

## Sheet: Ext Data Fig 3f
Ext Data Fig 3f		Bin Center	Collagen	Collagen+AGEs
		0	0.835073	0
		0.02	11.691	5.34351
		0.04	26.7223	32.6336
		0.06	16.0752	18.5115
		0.08	11.0647	5.34351
		0.1	8.14196	2.67176
		0.12	7.30689	1.71756
		0.14	5.63674	4.58015
		0.16	2.50522	5.72519
		0.18	3.13152	6.29771
		0.2	0.835073	4.96183
		0.22	2.08768	5.91603
		0.24	1.25261	1.9084
		0.26	1.25261	1.33588
		0.28	0.626305	0.954198
		0.3	0.208768	0.763359
		0.32	0.208768	0.572519
		0.34	0	0.572519
		0.36	0.208768	0
		0.38	0.208768	0.19084

## Sheet: Ext Data Fig 3h
Ext Data Fig 3h		Collagen	Collagen+ALT
		50.1689	107.84
		127.893	119.607
		117.27	86.2285
		121.52	123.484

## Sheet: Ext Data Fig 3i
Ext Data Fig 3i		Collagen	Collagen+ALT
		0.102079	0.0977195
		0.100829	0.0979786
		0.0996752	0.094195
		0.0963627	0.095342

## Sheet: Ext Data Fig 3j
Ext Data Fig 3j		Collagen	Collagen+ALT
		2919	3132
		2298	2316
		3358	3925
		2063	2328
