# Supplementary material for: Matrix viscoelasticity promotes liver cancer progression in the pre-cirrhotic liver
Source: Nature. 2024 Jan 31;626(7999):635–42. doi: 10.1038/s41586-023-06991-9 (PMC10866704; doi:10.1038/s41586-023-06991-9)
Supplement: Supplementary file 12 — Source Data Extended Data Fig. 5 [file 41586_2023_6991_MOESM12_ESM.xlsx]

## Sheet: Ext Data Fig 5a
Ext Data Fig 5a		b1=0, b2=0.1	b1=0.2, b2=1	b1=0.8, b2=0.1
		3.77974	4.01746	8.93681
		3.61184	5.56564	10.3014
		4.26008	5.00561	9.5275
		3.8177	6.38158	7.3879
		4.39278	4.00299	9.02615
		3.51822	5.20237	8.12258
		3.61656	5.10331	7.44874
		3.47465	5.19838	6.80067
		3.46328	6.00242	9.40149
		4.34315	4.83843	8.7551

## Sheet: Ext Data Fig 5b
Ext Data Fig 5b			LB=3.8µm				LB=5.1µm				LB=8.6µm				w/o bundling
		Time (s)	Mean	SD	N		Mean	SD	N		Mean	SD	N		Mean	SD	N
		0	2.15796	0.158451	4		5.14912	0.278815	4		21.3908	2.3779	4		10.2525	0.0942853	4
		3.12414	1.95441	0.205009	4		4.75848	0.443811	4		20.9226	1.925	4		9.83965	0.158877	4
		6.24828	1.84112	0.12775	4		4.50153	0.274396	4		20.6265	2.80547	4		9.71085	0.201081	4
		9.37241	1.75086	0.165912	4		4.40173	0.355705	4		20.5408	2.1505	4		9.65572	0.349069	4
		12.4965	1.68953	0.141027	4		4.34137	0.308873	4		20.4893	2.61608	4		9.58781	0.18337	4
		15.6207	1.64643	0.223357	4		4.28547	0.339083	4		20.4389	2.99504	4		9.51953	0.388647	4
		18.7448	1.61595	0.14256	4		4.18745	0.556305	4		20.3575	3.37207	4		9.41068	0.301904	4
		21.869	1.57281	0.217242	4		4.17382	0.536722	4		20.2751	3.56394	4		9.37039	0.322026	4
		24.9931	1.53756	0.226414	4		4.15042	0.442095	4		20.1446	3.03511	4		9.28878	0.52357	4
		28.1172	1.49769	0.236397	4		4.06704	0.638549	4		20.1323	2.51151	4		9.21234	0.531593	4
		31.2414	1.47958	0.171171	4		4.06031	0.399195	4		20.0733	2.6168	4		9.11822	0.589342	4
		34.3655	1.48923	0.204909	4		4.06249	0.526748	4		20.0466	2.86841	4		9.02814	0.70548	4
		37.4897	1.48943	0.197674	4		4.05125	0.519669	4		20.0287	3.8325	4		8.97178	0.793155	4
		40.6138	1.48946	0.251649	4		4.06392	0.644598	4		20.1989	3.04214	4		8.96935	0.722307	4
		43.7379	1.4845	0.223827	4		4.08398	0.66811	4		20.1643	3.97143	4		8.96937	0.871017	4
		46.8621	1.48871	0.272315	4		4.05586	0.515483	4		20.1926	3.20457	4		8.97005	0.852434	4
		49.9862	1.49391	0.212081	4		4.04946	0.614775	4		20.1809	4.32247	4		8.97127	1.03534	4
		53.1103	1.48887	0.224814	4		4.03921	0.619115	4		20.1326	3.54283	4		8.96453	1.08781	4
		56.2345	1.48891	0.219527	4		4.04048	0.687123	4		20.037	3.40204	4		8.94945	0.970036	4
		59.3586	1.49007	0.224032	4		4.04399	0.718663	4		20.01	3.57305	4		8.88477	1.13231	4
		62.4828	1.49081	0.295379	4		4.03703	0.745577	4		20.0287	4.20978	4		8.87203	1.13812	4
		65.6069	1.4995	0.274673	4		4.05331	0.632212	4		20.1114	4.08493	4		8.8619	1.12084	4
		68.731	1.50283	0.277345	4		4.04135	0.755891	4		20.0318	3.99177	4		8.8618	1.13748	4
		71.8552	1.46119	0.24626	4		4.05506	0.765641	4		20.107	4.79981	4		8.84834	1.12484	4
		74.9793	1.45653	0.315344	4		4.07487	0.644231	4		20.1995	4.52075	4		8.8136	1.31956	4
		78.1034	1.45553	0.299914	4		4.05671	0.644615	4		20.2409	4.55673	4		8.81391	1.13151	4
		81.2276	1.46621	0.280871	4		4.06274	0.76932	4		20.2714	5.19722	4		8.80394	1.12164	4
		84.3517	1.46568	0.300835	4		4.05847	0.912426	4		20.2379	4.33947	4		8.80138	1.12833	4
		87.4759	1.45573	0.296163	4		4.0552	0.751523	4		20.2322	5.1358	4		8.80433	1.12887	4
															8.80039	1.12545	4

## Sheet: Ext Data Fig 5c
Ext Data Fig 5c		b1=0, b2=0.1	b1=0.2, b2=1	b1=0.8, b2=0.1
		5.40313	8.54864	15.9859
		5.41062	9.97333	12.1448
		5.3221	9.5144	11.8833
		5.97679	9.53948	14.6256
		6.06088	10.1329	11.6616
		5.90237	10.4492	13.785
		6.66593	9.22264	13.8093
		6.40556	10.1331	15.4368
		7.6822	9.41518	13.5855
		7.99108	10.6584	13.1358

## Sheet: Ext Data Fig 5d
Ext Data Fig 5d			LB=6.3µm				LB=9.8µm				LB=13.6µm				w/o bundling
		Time (s)	Mean	SD	N		Mean	SD	N		Mean	SD	N		Mean	SD	N
		0	3.63732	0.118356	4		17.7205	0.148291	4		26.3076	3.20966	4		33.2373	1.08828	4
		3.12414	3.03518	0.143534	4		16.4643	0.328258	4		26.0611	3.51461	4		31.2249	1.18328	4
		6.24828	2.81595	0.137851	4		15.7937	0.823427	4		26.0237	2.62985	4		31.0138	1.69115	4
		9.37241	2.73864	0.151658	4		15.3425	0.964804	4		26.0361	2.51152	4		30.8688	1.53091	4
		12.4965	2.68678	0.164966	4		15.0403	0.957922	4		26.0328	2.95753	4		30.8014	1.88019	4
		15.6207	2.63437	0.191614	4		14.9304	0.850608	4		25.8697	3.0908	4		30.8945	2.04573	4
		18.7448	2.62957	0.158319	4		14.712	1.00398	4		25.7977	3.38981	4		31.0542	2.00226	4
		21.869	2.59502	0.259299	4		14.6619	0.848726	4		25.7605	3.64564	4		31.0526	2.21703	4
		24.9931	2.59823	0.271069	4		14.5107	1.31563	4		25.7264	2.89446	4		30.8072	1.90215	4
		28.1172	2.52196	0.228281	4		14.7944	0.888884	4		25.5943	3.33591	4		30.7059	2.39154	4
		31.2414	2.51786	0.235246	4		14.3465	1.3998	4		25.5007	4.49688	4		30.7976	2.66934	4
		34.3655	2.51313	0.225721	4		14.0685	1.01975	4		25.5025	3.05029	4		30.6017	2.67569	4
		37.4897	2.49445	0.29472	4		14.4783	1.25224	4		25.5144	4.92985	4		30.5774	2.14042	4
		40.6138	2.50127	0.243474	4		14.36	1.54894	4		25.4922	4.62407	4		30.5775	2.45386	4
		43.7379	2.48614	0.222232	4		14.3254	1.7544	4		25.4562	4.23233	4		30.6284	2.54536	4
		46.8621	2.47037	0.302971	4		15.2637	1.20006	4		25.4904	4.50055	4		30.6365	2.88731	4
		49.9862	2.52841	0.267157	4		14.0354	2.02287	4		25.5308	3.91077	4		30.5291	2.90692	4
		53.1103	2.4803	0.258015	4		14.1033	1.95396	4		25.516	4.44097	4		30.3784	3.14935	4
		56.2345	2.47923	0.283002	4		13.9957	1.76467	4		25.5334	5.53369	4		30.3604	2.90127	4
		59.3586	2.45477	0.256324	4		14.1617	1.7872	4		25.4737	4.79457	4		30.0867	2.86125	4
		62.4828	2.51001	0.267374	4		14.4058	1.86478	4		25.5314	4.83277	4		30.1849	2.85505	4
		65.6069	2.48318	0.363626	4		14.3846	1.80765	4		25.4922	4.34587	4		30.2455	3.49255	4
		68.731	2.42556	0.372318	4		14.2409	2.05543	4		25.5004	4.94719	4		30.3672	3.12883	4
		71.8552	2.42496	0.337559	4		14.0026	2.1253	4		25.4546	5.30545	4		30.0199	3.36419	4
		74.9793	2.52566	0.288004	4		13.988	2.46626	4		25.4721	5.50434	4		30.2748	3.58428	4
		78.1034	2.50101	0.314397	4		13.2895	2.51383	4		25.4667	5.02922	4		30.1254	3.41531	4
		81.2276	2.46058	0.334562	4		13.639	2.44773	4		25.5917	5.06263	4		30.0955	3.83498	4
		84.3517	2.3576	0.393188	4		13.8409	2.27911	4		25.5596	6.3868	4		30.0946	3.7983	4
		87.4759	2.39728	0.311694	4		13.4959	2.73231	4		25.4731	4.5851	4		30.2655	3.62148	4
															30.3844	3.65336	4

## Sheet: Ext Data Fig 5e
Ext Data Fig 5e			LB=6.3µm				LB=9.8µm				LB=13.6µm				w/o bundling
		Time (s)	Mean	SD	N		Mean	SD	N		Mean	SD	N		Mean	SD	N
		0	3.63732	0.118356	4		17.7205	0.148291	4		26.3076	3.20966	4		33.2373	1.08828	4
		3.12414	3.03518	0.143534	4		16.4643	0.328258	4		26.0611	3.51461	4		31.2249	1.18328	4
		6.24828	2.81595	0.137851	4		15.7937	0.823427	4		26.0237	2.62985	4		31.0138	1.69115	4
		9.37241	2.73864	0.151658	4		15.3425	0.964804	4		26.0361	2.51152	4		30.8688	1.53091	4
		12.4965	2.68678	0.164966	4		15.0403	0.957922	4		26.0328	2.95753	4		30.8014	1.88019	4
		15.6207	2.63437	0.191614	4		14.9304	0.850608	4		25.8697	3.0908	4		30.8945	2.04573	4
		18.7448	2.62957	0.158319	4		14.712	1.00398	4		25.7977	3.38981	4		31.0542	2.00226	4
		21.869	2.59502	0.259299	4		14.6619	0.848726	4		25.7605	3.64564	4		31.0526	2.21703	4
		24.9931	2.59823	0.271069	4		14.5107	1.31563	4		25.7264	2.89446	4		30.8072	1.90215	4
		28.1172	2.52196	0.228281	4		14.7944	0.888884	4		25.5943	3.33591	4		30.7059	2.39154	4
		31.2414	2.51786	0.235246	4		14.3465	1.3998	4		25.5007	4.49688	4		30.7976	2.66934	4
		34.3655	2.51313	0.225721	4		14.0685	1.01975	4		25.5025	3.05029	4		30.6017	2.67569	4
		37.4897	2.49445	0.29472	4		14.4783	1.25224	4		25.5144	4.92985	4		30.5774	2.14042	4
		40.6138	2.50127	0.243474	4		14.36	1.54894	4		25.4922	4.62407	4		30.5775	2.45386	4
		43.7379	2.48614	0.222232	4		14.3254	1.7544	4		25.4562	4.23233	4		30.6284	2.54536	4
		46.8621	2.47037	0.302971	4		15.2637	1.20006	4		25.4904	4.50055	4		30.6365	2.88731	4
		49.9862	2.52841	0.267157	4		14.0354	2.02287	4		25.5308	3.91077	4		30.5291	2.90692	4
		53.1103	2.4803	0.258015	4		14.1033	1.95396	4		25.516	4.44097	4		30.3784	3.14935	4
		56.2345	2.47923	0.283002	4		13.9957	1.76467	4		25.5334	5.53369	4		30.3604	2.90127	4
		59.3586	2.45477	0.256324	4		14.1617	1.7872	4		25.4737	4.79457	4		30.0867	2.86125	4
		62.4828	2.51001	0.267374	4		14.4058	1.86478	4		25.5314	4.83277	4		30.1849	2.85505	4
		65.6069	2.48318	0.363626	4		14.3846	1.80765	4		25.4922	4.34587	4		30.2455	3.49255	4
		68.731	2.42556	0.372318	4		14.2409	2.05543	4		25.5004	4.94719	4		30.3672	3.12883	4
		71.8552	2.42496	0.337559	4		14.0026	2.1253	4		25.4546	5.30545	4		30.0199	3.36419	4
		74.9793	2.52566	0.288004	4		13.988	2.46626	4		25.4721	5.50434	4		30.2748	3.58428	4
		78.1034	2.50101	0.314397	4		13.2895	2.51383	4		25.4667	5.02922	4		30.1254	3.41531	4
		81.2276	2.46058	0.334562	4		13.639	2.44773	4		25.5917	5.06263	4		30.0955	3.83498	4
		84.3517	2.3576	0.393188	4		13.8409	2.27911	4		25.5596	6.3868	4		30.0946	3.7983	4
		87.4759	2.39728	0.311694	4		13.4959	2.73231	4		25.4731	4.5851	4		30.2655	3.62148	4
															30.3844	3.65336	4

## Sheet: Ext Data Fig 5f
Ext Data Fig 5f			w/o bundling				w/ bundling
		Time (s)	Mean	SD	N		Mean	SD	N
		0	10.2525	0.0942853	4		4.75441	0.475007	4
		3.12414	9.83965	0.158877	4		4.26665	0.490345	4
		6.24828	9.71085	0.201081	4		3.6201	0.398696	4
		9.37241	9.65572	0.349069	4		3.35319	0.563566	4
		12.4965	9.58781	0.18337	4		2.95807	0.541696	4
		15.6207	9.51953	0.388647	4		2.75106	0.494445	4
		18.7448	9.41068	0.301904	4		2.4527	0.418772	4
		21.869	9.37039	0.322026	4		2.33874	0.551842	4
		24.9931	9.28878	0.52357	4		2.17864	0.599135	4
		28.1172	9.21234	0.531593	4		2.15971	0.606105	4
		31.2414	9.11822	0.589342	4		2.17421	0.507346	4
		34.3655	9.02814	0.70548	4		2.17908	0.517842	4
		37.4897	8.97178	0.793155	4		2.17743	0.578807	4
		40.6138	8.96935	0.722307	4		2.22106	0.493862	4
		43.7379	8.96937	0.871017	4		2.21637	0.516529	4
		46.8621	8.97005	0.852434	4		2.23158	0.454786	4
		49.9862	8.97127	1.03534	4		2.1816	0.48687	4
		53.1103	8.96453	1.08781	4		2.22303	0.540364	4
		56.2345	8.94945	0.970036	4		2.2038	0.582107	4
		59.3586	8.88477	1.13231	4		2.14803	0.552932	4
		62.4828	8.87203	1.13812	4		2.14663	0.559682	4
		65.6069	8.8619	1.12084	4		2.13676	0.45532	4
		68.731	8.8618	1.13748	4		2.12694	0.534184	4
		71.8552	8.84834	1.12484	4		2.13414	0.566767	4
		74.9793	8.8136	1.31956	4		2.16335	0.515337	4
		78.1034	8.81391	1.13151	4		2.23915	0.517334	4
		81.2276	8.80394	1.12164	4		2.15714	0.519969	4
		84.3517	8.80138	1.12833	4		2.1891	0.458975	4
		87.4759	8.80433	1.12887	4		2.12959	0.569396	4
		90.6	8.80039	1.12545	4		2.1429	0.561359	4

## Sheet: Ext Data Fig 5g
Ext Data Fig 5g			θ=0°				θ=5°				θ=10°				θ=30°				w/o bundling
		Time (s)	Mean	SD	N		Mean	SD	N		Mean	SD	N		Mean	SD	N		Mean	SD	N
		0	1.57105	0.093535	4		3.95277	0.193535	4		4.75441	0.475007	4		8.28589	0.408925	4		10.2525	0.0942853	4
		3.12414	0.929224	0.0997662	4		3.16729	0.199766	4		4.26665	0.490345	4		7.50873	0.509488	4		9.83965	0.158877	4
		6.24828	0.729224	0.0859974	4		2.49708	0.185997	4		3.6201	0.398696	4		7.24009	0.393907	4		9.71085	0.201081	4
		9.37241	0.616403	0.0722286	4		2.14575	0.272229	4		3.35319	0.563566	4		7.0401	0.62424	4		9.65572	0.349069	4
		12.4965	0.516981	0.0784598	4		1.91142	0.27846	4		2.95807	0.541696	4		7.06023	0.61136	4		9.58781	0.18337	4
		15.6207	0.455871	0.084691	4		1.76032	0.284691	4		2.75106	0.494445	4		6.94602	0.425683	4		9.51953	0.388647	4
		18.7448	0.373563	0.0909222	4		1.58809	0.190922	4		2.4527	0.418772	4		6.88536	0.334528	4		9.41068	0.301904	4
		21.869	0.312808	0.0971534	4		1.49744	0.297153	4		2.33874	0.551842	4		6.80127	0.502284	4		9.37039	0.322026	4
		24.9931	0.302829	0.103385	4		1.49374	0.303385	4		2.17864	0.599135	4		6.72601	0.42402	4		9.28878	0.52357	4
		28.1172	0.281209	0.109616	4		1.48981	0.309616	4		2.15971	0.606105	4		6.75924	0.624966	4		9.21234	0.531593	4
		31.2414	0.278024	0.115847	4		1.49961	0.291585	4		2.17421	0.507346	4		6.70276	0.503669	4		9.11822	0.589342	4
		34.3655	0.270295	0.122078	4		1.42038	0.220783	4		2.17908	0.517842	4		6.72605	0.466959	4		9.02814	0.70548	4
		37.4897	0.263561	0.128309	4		1.39444	0.28309	4		2.17743	0.578807	4		6.7073	0.507132	4		8.97178	0.793155	4
		40.6138	0.252928	0.132405	4		1.38029	0.245324	4		2.22106	0.493862	4		6.72209	0.359174	4		8.96935	0.722307	4
		43.7379	0.249797	0.136501	4		1.35391	0.236501	4		2.21637	0.516529	4		6.7031	0.572081	4		8.96937	0.871017	4
		46.8621	0.237714	0.140598	4		1.349	0.240598	4		2.23158	0.454786	4		6.69567	0.391832	4		8.97005	0.852434	4
		49.9862	0.234813	0.144694	4		1.34595	0.244694	4		2.1816	0.48687	4		6.80663	0.417412	4		8.97127	1.03534	4
		53.1103	0.221129	0.14879	4		1.31441	0.24879	4		2.22303	0.540364	4		6.8038	0.436209	4		8.96453	1.08781	4
		56.2345	0.220335	0.152886	4		1.25521	0.302886	4		2.2038	0.582107	4		6.80785	0.501839	4		8.94945	0.970036	4
		59.3586	0.217076	0.156982	4		1.35359	0.256982	4		2.14803	0.552932	4		6.78851	0.449323	4		8.88477	1.13231	4
		62.4828	0.217427	0.141079	4		1.37581	0.294108	4		2.14663	0.559682	4		6.71295	0.539643	4		8.87203	1.13812	4
		65.6069	0.204136	0.125175	4		1.25394	0.251749	4		2.13676	0.45532	4		6.68594	0.402463	4		8.8619	1.12084	4
		68.731	0.206303	0.149271	4		1.28635	0.249271	4		2.12694	0.534184	4		6.71829	0.461691	4		8.8618	1.13748	4
		71.8552	0.206667	0.133367	4		1.23631	0.273367	4		2.13414	0.566767	4		6.67358	0.589217	4		8.84834	1.12484	4
		74.9793	0.209322	0.147464	4		1.26971	0.247464	4		2.16335	0.515337	4		6.70031	0.583257	4		8.8136	1.31956	4
		78.1034	0.203333	0.14156	4		1.21338	0.24156	4		2.23915	0.517334	4		6.53391	0.446245	4		8.81391	1.13151	4
		81.2276	0.206656	0.145656	4		1.24445	0.245656	4		2.15714	0.519969	4		6.57705	0.40374	4		8.80394	1.12164	4
		84.3517	0.207946	0.149752	4		1.28305	0.219752	4		2.1891	0.458975	4		6.57773	0.466271	4		8.80138	1.12833	4
		87.4759	0.206667	0.143848	4		1.29717	0.303848	4		2.12959	0.569396	4		6.56571	0.490387	4		8.80433	1.12887	4
		90.6	0.201429	0.14424	4		1.29154	0.34424	4		2.1429	0.561359	4		6.52703	0.573378	4		8.80039	1.12545	4

## Sheet: Ext Data Fig 5h
Ext Data Fig 5h			θ=0°				θ=5°				θ=10°				θ=30°				w/o bundling
		Time (s)	Mean	SD	N		Mean	SD	N		Mean	SD	N		Mean	SD	N		Mean	SD	N
		0	4.04804	0.2042	4		8.11793	0.833641	4		16.8343	1.29198	4		29.3822	0.581301	4		33.2373	1.08828	4
		3.12414	3.27539	0.295956	4		7.49896	0.75807	4		15.794	1.5351	4		28.2117	0.725532	4		31.2249	1.18328	4
		6.24828	2.94163	0.186461	4		6.91829	0.689316	4		14.4888	1.22238	4		27.6822	0.725548	4		31.0138	1.69115	4
		9.37241	2.70303	0.24972	4		6.38666	0.773045	4		13.7289	2.29441	4		27.1634	0.921974	4		30.8688	1.53091	4
		12.4965	2.49067	0.26019	4		6.10839	0.770235	4		12.8679	1.58096	4		26.5802	0.855402	4		30.8014	1.88019	4
		15.6207	2.41489	0.271561	4		5.70101	0.839474	4		12.6865	1.62346	4		26.3952	1.25766	4		30.8945	2.04573	4
		18.7448	2.32016	0.199366	4		5.54897	0.918232	4		12.4902	1.9931	4		26.1486	0.787556	4		31.0542	2.00226	4
		21.869	2.20721	0.237132	4		5.43628	0.975384	4		12.4509	1.92226	4		25.3371	0.780955	4		31.0526	2.21703	4
		24.9931	2.03915	0.229372	4		5.33295	0.985503	4		12.4459	2.31727	4		25.5823	0.856099	4		30.8072	1.90215	4
		28.1172	2.11054	0.289623	4		5.20737	1.14192	4		12.2869	2.27053	4		25.4645	0.896238	4		30.7059	2.39154	4
		31.2414	2.00441	0.258988	4		5.14837	1.06576	4		12.3059	2.98611	4		25.4589	1.20734	4		30.7976	2.66934	4
		34.3655	1.95673	0.313143	4		5.27132	1.22447	4		12.2041	3.05826	4		25.207	1.31041	4		30.6017	2.67569	4
		37.4897	1.9513	0.246494	4		5.17817	1.16373	4		12.1806	2.29406	4		25.3513	1.32504	4		30.5774	2.14042	4
		40.6138	1.97624	0.258786	4		5.1427	1.29076	4		12.0184	3.08269	4		25.1146	1.67583	4		30.5775	2.45386	4
		43.7379	1.88599	0.251055	4		5.00172	1.10669	4		11.9208	2.7174	4		25.4857	1.65332	4		30.6284	2.54536	4
		46.8621	1.83073	0.254204	4		4.92206	1.26835	4		11.893	2.97456	4		25.3887	1.82659	4		30.6365	2.88731	4
		49.9862	1.80899	0.331623	4		4.99549	1.18327	4		11.9552	3.20304	4		25.2921	2.01162	4		30.5291	2.90692	4
		53.1103	1.75052	0.306761	4		4.88337	1.32913	4		11.6335	3.20136	4		25.1424	2.11195	4		30.3784	3.14935	4
		56.2345	1.62995	0.307872	4		4.80595	1.36716	4		11.497	3.27981	4		25.209	1.63787	4		30.3604	2.90127	4
		59.3586	1.60361	0.271478	4		4.73431	1.21005	4		11.553	3.04857	4		25.1224	1.67307	4		30.0867	2.86125	4
		62.4828	1.58178	0.326382	4		4.79832	1.29713	4		11.4372	3.37042	4		25.0623	2.13566	4		30.1849	2.85505	4
		65.6069	1.57669	0.28738	4		4.77155	1.31894	4		11.6259	3.17351	4		24.9093	1.78636	4		30.2455	3.49255	4
		68.731	1.52677	0.284366	4		4.75212	1.48311	4		11.7206	3.1422	4		25.2642	2.16089	4		30.3672	3.12883	4
		71.8552	1.5061	0.284692	4		4.75502	1.56711	4		11.3625	3.18437	4		24.7355	2.23676	4		30.0199	3.36419	4
		74.9793	1.51608	0.287644	4		4.774	1.44817	4		10.8759	3.18086	4		24.7569	2.54073	4		30.2748	3.58428	4
		78.1034	1.45399	0.249156	4		4.70745	1.61002	4		10.8845	3.25273	4		24.3839	2.34974	4		30.1254	3.41531	4
		81.2276	1.43034	0.269648	4		4.67634	1.6095	4		11.3364	3.86779	4		24.7444	2.35818	4		30.0955	3.83498	4
		84.3517	1.50591	0.262084	4		4.63398	1.43995	4		11.1366	3.21118	4		24.5357	2.62517	4		30.0946	3.7983	4
		87.4759	1.44245	0.262239	4		4.64861	1.64962	4		10.8081	3.89563	4		24.551	2.74647	4		30.2655	3.62148	4
		90.6	1.47478	0.268235	4		4.69513	1.61603	4		10.8081	3.17112	4		24.3964	2.66404	4		30.3844	3.65336	4

## Sheet: Ext Data Fig 5i
Ext Data Fig 5i			θ=0°				θ=5°				θ=10°				θ=30°				w/o bundling
		Time (s)	Mean	SD	N		Mean	SD	N		Mean	SD	N		Mean	SD	N		Mean	SD	N
		0	4.04804	0.2042	4		8.11793	0.833641	4		16.8343	1.29198	4		29.3822	0.581301	4		33.2373	1.08828	4
		3.12414	3.27539	0.295956	4		7.49896	0.75807	4		15.794	1.5351	4		28.2117	0.725532	4		31.2249	1.18328	4
		6.24828	2.94163	0.186461	4		6.91829	0.689316	4		14.4888	1.22238	4		27.6822	0.725548	4		31.0138	1.69115	4
		9.37241	2.70303	0.24972	4		6.38666	0.773045	4		13.7289	2.29441	4		27.1634	0.921974	4		30.8688	1.53091	4
		12.4965	2.49067	0.26019	4		6.10839	0.770235	4		12.8679	1.58096	4		26.5802	0.855402	4		30.8014	1.88019	4
		15.6207	2.41489	0.271561	4		5.70101	0.839474	4		12.6865	1.62346	4		26.3952	1.25766	4		30.8945	2.04573	4
		18.7448	2.32016	0.199366	4		5.54897	0.918232	4		12.4902	1.9931	4		26.1486	0.787556	4		31.0542	2.00226	4
		21.869	2.20721	0.237132	4		5.43628	0.975384	4		12.4509	1.92226	4		25.3371	0.780955	4		31.0526	2.21703	4
		24.9931	2.03915	0.229372	4		5.33295	0.985503	4		12.4459	2.31727	4		25.5823	0.856099	4		30.8072	1.90215	4
		28.1172	2.11054	0.289623	4		5.20737	1.14192	4		12.2869	2.27053	4		25.4645	0.896238	4		30.7059	2.39154	4
		31.2414	2.00441	0.258988	4		5.14837	1.06576	4		12.3059	2.98611	4		25.4589	1.20734	4		30.7976	2.66934	4
		34.3655	1.95673	0.313143	4		5.27132	1.22447	4		12.2041	3.05826	4		25.207	1.31041	4		30.6017	2.67569	4
		37.4897	1.9513	0.246494	4		5.17817	1.16373	4		12.1806	2.29406	4		25.3513	1.32504	4		30.5774	2.14042	4
		40.6138	1.97624	0.258786	4		5.1427	1.29076	4		12.0184	3.08269	4		25.1146	1.67583	4		30.5775	2.45386	4
		43.7379	1.88599	0.251055	4		5.00172	1.10669	4		11.9208	2.7174	4		25.4857	1.65332	4		30.6284	2.54536	4
		46.8621	1.83073	0.254204	4		4.92206	1.26835	4		11.893	2.97456	4		25.3887	1.82659	4		30.6365	2.88731	4
		49.9862	1.80899	0.331623	4		4.99549	1.18327	4		11.9552	3.20304	4		25.2921	2.01162	4		30.5291	2.90692	4
		53.1103	1.75052	0.306761	4		4.88337	1.32913	4		11.6335	3.20136	4		25.1424	2.11195	4		30.3784	3.14935	4
		56.2345	1.62995	0.307872	4		4.80595	1.36716	4		11.497	3.27981	4		25.209	1.63787	4		30.3604	2.90127	4
		59.3586	1.60361	0.271478	4		4.73431	1.21005	4		11.553	3.04857	4		25.1224	1.67307	4		30.0867	2.86125	4
		62.4828	1.58178	0.326382	4		4.79832	1.29713	4		11.4372	3.37042	4		25.0623	2.13566	4		30.1849	2.85505	4
		65.6069	1.57669	0.28738	4		4.77155	1.31894	4		11.6259	3.17351	4		24.9093	1.78636	4		30.2455	3.49255	4
		68.731	1.52677	0.284366	4		4.75212	1.48311	4		11.7206	3.1422	4		25.2642	2.16089	4		30.3672	3.12883	4
		71.8552	1.5061	0.284692	4		4.75502	1.56711	4		11.3625	3.18437	4		24.7355	2.23676	4		30.0199	3.36419	4
		74.9793	1.51608	0.287644	4		4.774	1.44817	4		10.8759	3.18086	4		24.7569	2.54073	4		30.2748	3.58428	4
		78.1034	1.45399	0.249156	4		4.70745	1.61002	4		10.8845	3.25273	4		24.3839	2.34974	4		30.1254	3.41531	4
		81.2276	1.43034	0.269648	4		4.67634	1.6095	4		11.3364	3.86779	4		24.7444	2.35818	4		30.0955	3.83498	4
		84.3517	1.50591	0.262084	4		4.63398	1.43995	4		11.1366	3.21118	4		24.5357	2.62517	4		30.0946	3.7983	4
		87.4759	1.44245	0.262239	4		4.64861	1.64962	4		10.8081	3.89563	4		24.551	2.74647	4		30.2655	3.62148	4
		90.6	1.47478	0.268235	4		4.69513	1.61603	4		10.8081	3.17112	4		24.3964	2.66404	4		30.3844	3.65336	4
