# Supplementary material for: Matrix viscoelasticity promotes liver cancer progression in the pre-cirrhotic liver
Source: Nature. 2024 Jan 31;626(7999):635–42. doi: 10.1038/s41586-023-06991-9 (PMC10866704; doi:10.1038/s41586-023-06991-9)
Supplement: Supplementary file 13 — Source Data Extended Data Fig. 6 [file 41586_2023_6991_MOESM13_ESM.xlsx]

## Sheet: Ext Data Fig 6c
Ext Data Fig 6c		Chow	FFD	HiAD+Vehicle	HiAD+PM	HiAD+ALT
		2.44224	40.8396	16.2675	13.417	12.9615
		3.44107	36.7263	12.6728	11.3507	13.292
		3.23319	49.1884	16.3448	12.4959	10.5568
		3.76924	36.2025	13.2399	10.4214	11.9621
		3.7742	33.1784	12.6628	11.0978	10.824

## Sheet: Ext Data Fig 6d
Ext Data Fig 6d		CTGF						Cyr61
		Chow	HiAD+Vehicle	HiAD+PM	HiAD+ALT	FFD		Chow	HiAD+Vehicle	HiAD+PM	HiAD+ALT	FFD
		0.72771	6.3825	4.16643	2.22696	5.11466		1.65536	3.88313	1.54345	1.36898	1.49104
		0.627524	9.10304	2.86619	3.58818	4.9995		0.552801	5.39784	1.75138	1.22157	2.62268
		0.313081	9.32765	3.94864	2.17986	4.75584		0.98625	6.00609	3.06661	1.43593	2.97599
		2.17523	5.84346	4.43922	5.17319	2.79241		0.619745	5.1145	2.76671	0.891243	1.90928
		0.773719	9.82585	1.75924	4.05699	2.84251		0.768511	4.43525	1.86735	0.738082	0.907134
		1.38273	4.4384	0.846136	3.47793	3.85526		1.41733	4.8829	0.548743	1.89507	0.837823
