# Supplementary material for: Matrix viscoelasticity promotes liver cancer progression in the pre-cirrhotic liver
Source: Nature. 2024 Jan 31;626(7999):635–42. doi: 10.1038/s41586-023-06991-9 (PMC10866704; doi:10.1038/s41586-023-06991-9)
Supplement: Supplementary file 14 — Source Data Extended Data Fig. 7 [file 41586_2023_6991_MOESM14_ESM.xlsx]

## Sheet: Ext Data Fig 7c
Ext Data Fig 7c		Low Viscoelasticity 0.8kPa	Low Viscoelasticity 2kPa	Low Viscoelasticity 5kPa	High Viscoelasticity 0.8kPa	High Viscoelasticity 2kPa	High Viscoelasticity 5kPa
		23.4355	23.5145	18.3342	51.2822	65.5583	41.5599
		17.6236	21.8541	11.388	74.1494	59.9479	58.4863
		22.0841	22.052	10.8055	53.3617	70.3706	53.9433
		15.2573	16.7416	19.6531	69.2503	60.3105	56.5151

## Sheet: Ext Data Fig 7d
Ext Data Fig 7d		Low Viscoelasticity 0.8kPa	Low Viscoelasticity 2kPa	Low Viscoelasticity 5kPa	High Viscoelasticity 0.8kPa	High Viscoelasticity 2kPa	High Viscoelasticity 5kPa
		3.97803	4.49941	5.28843	20.0675	14.1905	15.7763
		6.64311	5.89766	6.1326	17.9709	23.7831	20.0124
		3.58757	2.28138	6.53328	21.7481	20.5354	16.5493
		4.14186	4.97376	4.45828	14.8567	24.4683	24.5419

## Sheet: Ext Data Fig 7e
Ext Data Fig 7e		CTGF							Cyr61
		Low Viscoelasticity 0.8kPa	Low Viscoelasticity 2kPa	Low Viscoelasticity 5kPa	High Viscoelasticity 0.8kPa	High Viscoelasticity 2kPa	High Viscoelasticity 5kPa		Low Viscoelasticity 0.8kPa	Low Viscoelasticity 2kPa	Low Viscoelasticity 5kPa	High Viscoelasticity 0.8kPa	High Viscoelasticity 2kPa	High Viscoelasticity 5kPa
		0.88	1.186	1.044	1.94	2.982	2.596		0.890173	0.875723	0.635838	4.21387	3.00289	3.00838
		1.088	1.554	1.212	2.428	2.022	1.748		1.31503	0.644509	0.939306	4.79769	5.45087	4.06127
		1.042	0.878	1.34	2.776	2.258	3.334		0.786127	0.82948	0.754335	5.91618	2.91908	3.23439
		0.99	1.068	0.862	2.646	2.532	2.3		1.00867	0.945087	1.08092	4.26012	6.03468	4.60867
