# Supplementary material for: Matrix viscoelasticity promotes liver cancer progression in the pre-cirrhotic liver
Source: Nature. 2024 Jan 31;626(7999):635–42. doi: 10.1038/s41586-023-06991-9 (PMC10866704; doi:10.1038/s41586-023-06991-9)
Supplement: Supplementary file 15 — Source Data Extended Data Fig. 8 [file 41586_2023_6991_MOESM15_ESM.xlsx]

## Sheet: Ext Data Fig 8
Ext Data Fig 8		CTGF							Cyr61
		Low viscoelasticity +NC	Low viscoelasticity +sg-TNS	Low viscoelasticity +α-Itgb1	High viscoelasticity +NC	High viscoelasticity +sg-TNS	High viscoelasticity +α-Itgb1		Low viscoelasticity +NC	Low viscoelasticity +sg-TNS	Low viscoelasticity +α-Itgb1	High viscoelasticity +NC	High viscoelasticity +sg-TNS	High viscoelasticity +α-Itgb1
		0.838007	0.550432	0.428402	10.7356	2.58295	1.65207		1.13516	0.31428	0.479298	9.76463	1.46591	0.921752
		0.88248	0.436191	0.42321	17.0306	2.59913	1.62403		1.00041	0.417128	0.374516	12.6917	1.25339	1.04142
		1.15957	0.430999	0.321951	16.022	2.62624	1.61974		1.36666	0.463743	0.452496	12.5527	1.48679	1.06278
		1.14212	0.399842	0.30118	12.2934	2.32331	1.70192		0.793495	0.420366	0.340011	13.8435	1.09097	0.526707
		0.977827	0.503697	0.314162	14.4342	2.85877	1.3601		0.704279	0.52471	0.48216	11.5767	1.34011	0.425136
