# Supplementary material for: Matrix viscoelasticity promotes liver cancer progression in the pre-cirrhotic liver
Source: Nature. 2024 Jan 31;626(7999):635–42. doi: 10.1038/s41586-023-06991-9 (PMC10866704; doi:10.1038/s41586-023-06991-9)
Supplement: Supplementary file 16 — Source Data Extended Data Fig. 9 [file 41586_2023_6991_MOESM16_ESM.xlsx]

## Sheet: Ext Data Fig 9e
Ext Data Fig 9e		Low viscoelasticity +NC	High viscoelasticity +NC	High viscoelasticity +sg-TNS1	High viscoelasticity +sg-Itgb1
		5.19046	69.9374	10.4386	11.5102
		11.9399	59.9386	19.7689	6.02851
		8.03867	47.0851	17.0406	10.7848
		7.69862	50.935	8.40222	6.30116
		10.0191	63.9077	11.0946	10.6337

## Sheet: Ext Data Fig 9f
Ext Data Fig 9f		Low viscoelasticity +NC	High viscoelasticity +NC	High viscoelasticity +sg-TNS1	High viscoelasticity +sg-Itgb1
		6.1044	31.6805	9.4383	3.54144
		3.52294	41.4962	6.36239	5.27723
		3.07181	31.7019	4.50543	9.43929
		2.46965	39.956	9.47112	7.90618
		5.64314	48.5575	8.29176	4.54579

## Sheet: Ext Data Fig 9g
Ext Data Fig 9g		Low viscoelasticity +NC	High viscoelasticity +NC	High viscoelasticity +sg-TNS1	High viscoelasticity +sg-Itgb1
		0.658508	0.240493	0.794636	0.729461
		0.593201	0.279491	0.642768	0.83515
		0.728322	0.347482	0.741403	0.706361
		0.67205	0.261186	0.782247	0.717518
		0.682509	0.189615	0.572024	0.777653

## Sheet: Ext Data Fig 9h
Ext Data Fig 9h		CTGF					Cyr61
		Low viscoelasticity +NC	High viscoelasticity +NC	High viscoelasticity +sg-TNS1	High viscoelasticity +sg-Itgb1		Low viscoelasticity +NC	High viscoelasticity +NC	High viscoelasticity +sg-TNS1	High viscoelasticity +sg-Itgb1
		0.667311	73.3043	7.77885	1.69246		0.93692	46.5844	26.0779	1.01113
		1.07672	57.6596	11.0735	1.3991		0.827458	54.4545	18.1558	1.29314
		0.912315	62.2695	11.931	1.86976		1.12801	44.4156	18.1577	1.18738
		1.08962	64.2843	6.01547	1.74081		1.09647	56.3544	27.1243	1.28571
		1.25403	59.7034	4.83881	1.41844		1.01113	42.6011	21.4063	1.12668
