# Supplementary material for: Matrix viscoelasticity promotes liver cancer progression in the pre-cirrhotic liver
Source: Nature. 2024 Jan 31;626(7999):635–42. doi: 10.1038/s41586-023-06991-9 (PMC10866704; doi:10.1038/s41586-023-06991-9)
Supplement: Supplementary file 17 — Source Data Extended Data Fig. 10 [file 41586_2023_6991_MOESM17_ESM.xlsx]

## Sheet: Ext Data Fig 10c
Ext Data Fig 10c		Low Viscoelasticity +NC	High Viscoelasticity +NC	High Viscoelasticity +Fl-TNS1	High Viscoelasticity +Dd-TNS1
		4.08304	48.4238	50.3278	1.71524
		3.60294	53.0371	67.8462	2.82017
		2.58797	57.7931	48.6576	4.00168
		3.70154	61.3042	58.3938	4.50644
		1.58229	62.5324	46.7339	3.90947

## Sheet: Ext Data Fig 10h
Ext Data Fig 10h		Low Viscoelasticity +NC	High Viscoelasticity +NC	High Viscoelasticity +Fl-TNS1	High Viscoelasticity +Dd-TNS1
		13.5812	74.8284	63.2035	26.9844
		10.553	51.6715	67.9814	36.5387
		13.8577	79.2677	75.2218	29.9623
		12.0506	66.9717	88.8001	25.8838
		13.2421	70.3824	76.9602	21.6535

## Sheet: Ext Data Fig 10i
Ext Data Fig 10i		Low Viscoelasticity +NC	High Viscoelasticity +NC	High Viscoelasticity +Fl-TNS1	High Viscoelasticity +Dd-TNS1
		10.8878	46.4508	40.4763	18.0863
		14.6718	49.1576	49.5649	19.7391
		13.1663	57.6921	53.7509	16.3999
		18.6141	59.6301	57.1277	18.1552
		11.4683	61.6896	40.181	19.1333

## Sheet: Ext Data Fig 10j
Ext Data Fig 10j		Low Viscoelasticity +NC	High Viscoelasticity +NC	High Viscoelasticity +Fl-TNS1	High Viscoelasticity +Dd-TNS1
		0.622693	0.345806	0.313503	0.573447
		0.613422	0.333938	0.169196	0.520326
		0.63901	0.379238	0.33841	0.717767
		0.722578	0.319116	0.294517	0.478638
		0.764874	0.152498	0.394765	0.535752

## Sheet: Ext Data Fig 10k
Ext Data Fig 10k		CTGF					Cyr61
		Low Viscoelasticity +NC	High Viscoelasticity +NC	High Viscoelasticity +Fl-TNS1	High Viscoelasticity +Dd-TNS1		Low Viscoelasticity +NC	High Viscoelasticity +NC	High Viscoelasticity +Fl-TNS1	High Viscoelasticity +Dd-TNS1
		0.864103	5.53344	3.59573	2.48399		0.989674	9.56681	7.83918	5.87077
		0.87411	5.51454	3.84446	2.26098		1.05383	10.7264	8.18941	6.7516
		1.19384	3.10965	5.56595	2.12181		1.06629	10.4079	9.35436	5.21351
		1.24612	4.39852	3.6953	2.26098		0.900555	12.2591	9.72212	5.21889
		0.821832	3.48165	2.6597	2.12181		0.989656	10.0401	10.8871	5.97987
