# Supplementary material for: Matrix viscoelasticity promotes liver cancer progression in the pre-cirrhotic liver
Source: Nature. 2024 Jan 31;626(7999):635–42. doi: 10.1038/s41586-023-06991-9 (PMC10866704; doi:10.1038/s41586-023-06991-9)
Supplement: Supplementary file 18 — Source Data Extended Data Fig. 11 [file 41586_2023_6991_MOESM18_ESM.xlsx]

## Sheet: Ext Data Fig 11b
Ext Data Fig 11b		Low viscoelasticity +NC	Low viscoelasticity +sg-TNS	Low viscoelasticity +α-Itgb1	High viscoelasticity +NC	High viscoelasticity +sg-TNS	High viscoelasticity +α-Itgb1
		1	0.278075	0.354946	1.64812	0.714865	0.50089
		1	0.064075	0.024644	1.6069	0.355343	0.360272
		1	0.17	0.12	1.95	0.56	0.63

## Sheet: Ext Data Fig 11c
Ext Data Fig 11c		Low viscoelasticity +NC	High viscoelasticity +NC	High viscoelasticity +Rock inhibition	High viscoelasticity +Myosin II inhibition
		0.864019	3.78492	0.420734	0.0908785
		0.88556	4.84147	0.388758	0.151464
		1.25042	4.42949	0.470885	0.120498

## Sheet: Ext Data Fig 11d
Ext Data Fig 11d		Low viscoelasticity +NC	High viscoelasticity +NC	High viscoelasticity +Rock inhibition	High viscoelasticity +Myosin II inhibition
		0.866576	0.265189	0.591065	0.682179
		0.863199	0.114195	0.553817	0.673861
		0.735974	0.399532	0.746921	0.527017

## Sheet: Ext Data Fig 11e
Ext Data Fig 11e		Low viscoelasticity +NC	High viscoelasticity +NC	High viscoelasticity +Rock inhibition	High viscoelasticity +Myosin II inhibition
		0.886924	1.96742	0.377738	0.157462
		0.974041	2.27379	0.379963	0.16756
		1.13903	2.47233	0.459379	0.201449
