# Supplementary material for: Matrix viscoelasticity promotes liver cancer progression in the pre-cirrhotic liver
Source: Nature. 2024 Jan 31;626(7999):635–42. doi: 10.1038/s41586-023-06991-9 (PMC10866704; doi:10.1038/s41586-023-06991-9)
Supplement: Supplementary file 19 — Source Data Extended Data Fig. 12 [file 41586_2023_6991_MOESM19_ESM.xlsx]

## Sheet: Ext Data Fig 12b
Ext Data Fig 12b		Chow+sgNC	Chow+sgTNS1	HiAD+sgNC	HiAD+sgTNS1
		0.998593	1.04759	14.2439	8.93833
		1.13208	0.6049	14.6832	3.90313
		0.520417	1.26894	15.376	1.79105
		1.50211	0.770488	13.078	8.34695
		0.824557	0.713039	12.4866	2.99071
		1.02225	0.540693	29.434	14.9366

## Sheet: Ext Data Fig 12d
Ext Data Fig 12d		Chow+sgNC	Chow+sgTNS1	HiAD+sgNC	HiAD+sgTNS1
		12	4.8	11.3	11
		10.8	7.5	13.3	10.3
		5	2	19	13.8
		8	5.8	48.8	6.3
		4.8	5.5	49.5	11.8
		10.3	4.5	40.3	5.8
		8.8	4.5		10.5
			3

## Sheet: Ext Data Fig 12e
Ext Data Fig 12e		CTGF					Cyr61
		Chow+sgNC	Chow+sgTNS1	HiAD+sgNC	HiAD+sgTNS1		Chow+sgNC	Chow+sgTNS1	HiAD+sgNC	HiAD+sgTNS1
		0.438746	1.08262	5.41026	5.01994		0.903654	0.885936	7.71872	5.8361
		2.09117	0.997151	48.3803	10.5812		1.02769	0.620155	17.6611	1.39756
		0.336182	0.240741	33.6638	1.06125		0.741971	0.719823	54.0443	1.84275
		1.10399	0.213675	23.5313	4.47293		0.981174	0.642303	20.8859	0.874862
		1.01852	0.602564	16.5014	5.00712		1.26467	0.903654	13.4086	4.91473
		1.0114	0.897436	8.15242	14.4117		1.08084	2.2392	32.9723	1.88926
